# Supplementary material for: Asymmetric synthesis of N–N axially chiral compounds via organocatalytic atroposelective N-acylation
Source: Chem Sci. 2021 Nov 24;13(1):141–8. doi: 10.1039/d1sc05360d (PMC8694391; doi:10.1039/d1sc05360d)
Supplement: SC-013-D1SC05360D-s002 [file SC-013-D1SC05360D-s002.cif]

# Electronic Supplementary Material (ESI) for Chemical Science.
# This journal is © The Royal Society of Chemistry 2021

####################################################################### 
# 
# This file contains crystal structure data downloaded from the 
# Cambridge Structural Database (CSD) hosted by the Cambridge 
# Crystallographic Data Centre (CCDC).
# 
# Full information about CCDC data access policies and citation 
# guidelines are available at http://www.ccdc.cam.ac.uk/access/V1 
# 
# Audit and citation data items may have been added by the CCDC. 
# Please retain this information to preserve the provenance of 
# this file and to allow appropriate attribution of the data. 
# 
#######################################################################

data_p20201106a
_database_code_depnum_ccdc_archive 'CCDC 2045433'
_audit_update_record             
;
2020-11-19 deposited with the CCDC.	2021-11-11 downloaded from the CCDC.
;
_audit_creation_date             2020-11-06
_audit_creation_method           
;
Olex2 1.2
(compiled 2018.05.29 svn.r3508 for OlexSys, GUI svn.r5506)
;
_shelx_SHELXL_version_number     2018/3
_chemical_name_common            ?
_chemical_name_systematic        ?
_chemical_formula_moiety         'C30 H21 N3 O3'
_chemical_formula_sum            'C30 H21 N3 O3'
_chemical_formula_weight         471.50
_chemical_melting_point          ?
loop_
_atom_type_symbol
_atom_type_description
_atom_type_scat_dispersion_real
_atom_type_scat_dispersion_imag
_atom_type_scat_source
C C 0.0181 0.0091 'International Tables Vol C Tables 4.2.6.8 and 6.1.1.4'
H H 0.0000 0.0000 'International Tables Vol C Tables 4.2.6.8 and 6.1.1.4'
N N 0.0311 0.0180 'International Tables Vol C Tables 4.2.6.8 and 6.1.1.4'
O O 0.0492 0.0322 'International Tables Vol C Tables 4.2.6.8 and 6.1.1.4'

_shelx_space_group_comment       
;
The symmetry employed for this shelxl refinement is uniquely defined
by the following loop, which should always be used as a source of
symmetry information in preference to the above space-group names.
They are only intended as comments.
;
_space_group_crystal_system      triclinic
_space_group_IT_number           2
_space_group_name_H-M_alt        'P -1'
_space_group_name_Hall           '-P 1'
loop_
_space_group_symop_operation_xyz
'x, y, z'
'-x, -y, -z'

_cell_length_a                   9.65870(10)
_cell_length_b                   11.53350(10)
_cell_length_c                   12.42160(10)
_cell_angle_alpha                114.3570(10)
_cell_angle_beta                 102.2220(10)
_cell_angle_gamma                94.5930(10)
_cell_volume                     1210.05(2)
_cell_formula_units_Z            2
_cell_measurement_reflns_used    26402
_cell_measurement_temperature    294.15
_cell_measurement_theta_max      78.5470
_cell_measurement_theta_min      4.0440
_shelx_estimated_absorpt_T_max   0.898
_shelx_estimated_absorpt_T_min   0.875
_exptl_absorpt_coefficient_mu    0.685
_exptl_absorpt_correction_T_max  1.00000
_exptl_absorpt_correction_T_min  0.36265
_exptl_absorpt_correction_type   multi-scan
_exptl_absorpt_process_details   
'CrysAlisPro 1.171.39.46 (Rigaku Oxford Diffraction, 2018)'
_exptl_absorpt_special_details   ?
_exptl_crystal_colour            ?
_exptl_crystal_density_diffrn    1.294
_exptl_crystal_density_meas      ?
_exptl_crystal_density_method    ?
_exptl_crystal_description       block
_exptl_crystal_F_000             492
_exptl_crystal_size_max          0.2
_exptl_crystal_size_mid          0.18
_exptl_crystal_size_min          0.16
_exptl_transmission_factor_max   ?
_exptl_transmission_factor_min   ?
_diffrn_reflns_av_R_equivalents  0.0336
_diffrn_reflns_av_unetI/netI     0.0171
_diffrn_reflns_Laue_measured_fraction_full 0.982
_diffrn_reflns_Laue_measured_fraction_max 0.965
_diffrn_reflns_limit_h_max       11
_diffrn_reflns_limit_h_min       -11
_diffrn_reflns_limit_k_max       14
_diffrn_reflns_limit_k_min       -14
_diffrn_reflns_limit_l_max       15
_diffrn_reflns_limit_l_min       -15
_diffrn_reflns_number            40355
_diffrn_reflns_point_group_measured_fraction_full 0.982
_diffrn_reflns_point_group_measured_fraction_max 0.965
_diffrn_reflns_theta_full        67.684
_diffrn_reflns_theta_max         79.155
_diffrn_reflns_theta_min         4.057
_diffrn_ambient_temperature      294.15
_diffrn_detector                 Pilatus
_diffrn_detector_area_resol_mean ?
_diffrn_measured_fraction_theta_full 0.982
_diffrn_measured_fraction_theta_max 0.965
_diffrn_measurement_details      
;
List of Runs (angles in degrees, time in seconds):

  # Type    Start    End  Width  t~exp~   \w     \q     \k     \f   Frames
#--------------------------------------------------------------------------
  1  \w    -25.00  94.00   0.50    0.50    --    5.00  57.00  90.00  238
  2  \w   -138.00 -15.00   0.50    0.50    --  -48.80 -69.00-138.82  246
  3  \w    -82.00  41.00   0.50    0.50    --  -48.80  38.00 -30.00  246
  4  \w    -79.00  41.00   0.50    0.50    --  -48.80  57.00  60.00  240
  5  \w   -138.00 -15.00   0.50    0.50    --  -48.80 -38.00-155.54  246
  6  \w   -138.00 -16.00   0.50    0.50    --  -48.80 -64.00 -35.91  244
  7  \w   -138.00 -18.00   0.50    0.50    --  -48.80 -57.00   0.00  240
  8  \w    -82.00  41.00   0.50    0.50    --  -48.80  71.00-172.52  246
  9  \w   -138.00 -16.00   0.50    0.50    --  -48.80 -64.00 -35.91  244
 10  \w   -199.00 -78.00   0.50    1.00    -- -110.00 -64.00 -29.40  242
 11  \w   -199.00 -78.00   0.50    1.00    -- -110.00 -40.00-125.08  242
 12  \w   -199.00 -76.00   0.50    1.00    -- -110.00 -72.00 140.96  246
 13  \w   -199.00 -79.00   0.50    1.00    -- -110.00 -44.00  48.28  240
 14  \w   -199.00 -79.00   0.50    1.00    -- -110.00 -61.00  79.14  240
 15  \w   -199.00 -79.00   0.50    1.00    -- -110.00 -61.00-172.28  240
 16  \w   -199.00 -77.00   0.50    1.00    -- -110.00 -70.00  53.04  244
 17  \w   -199.00 -77.00   0.50    1.00    -- -110.00 -71.00 130.48  244
 18  \w   -103.00 -77.00   0.50    1.00    -- -110.00 -68.00-116.12   52
 19  \w   -110.00 -76.00   0.50    1.00    -- -110.00 -72.00-168.79   68
 20  \w   -104.00 -78.00   0.50    1.00    -- -110.00 -64.00 154.75   52
 21  \w   -106.00 -78.00   0.50    1.00    -- -110.00 -42.00 138.62   56
 22  \w   -102.00 -77.00   0.50    1.00    -- -110.00 -68.00 -69.96   50
 23  \w   -198.00-119.00   0.50    1.00    -- -110.00 -68.00 -69.96  158
 24  \w   -167.00-141.00   0.50    1.00    -- -110.00 -42.00 138.62   52
 25  \w   -134.00 -79.00   0.50    1.00    -- -110.00 -43.00 -98.88  110
 26  \w   -117.00 -53.00   0.50    1.00    -- -110.00 -19.00 150.00  128
 27  \w   -118.00 -80.00   0.50    1.00    -- -110.00 -38.00  60.00   76
 28  \w   -103.00 -77.00   0.50    1.00    -- -110.00 -69.00-108.66   52
 29  \w   -106.00 -21.00   0.50    1.00    -- -110.00  72.00 -60.00  170
 30  \w   -197.00 -81.00   0.50    1.00    -- -110.00 -53.00 -39.00  232
 31  \w   -135.00 -78.00   0.50    1.00    -- -110.00  72.00 -90.00  114
 32  \w   -144.00 -54.00   0.50    1.00    -- -110.00  72.00  90.00  180
 33  \w   -130.00 -65.00   0.50    1.00    -- -110.00  72.00  30.00  130
 34  \w    -58.00 -22.00   0.50    1.00    -- -110.00  72.00  30.00   72
 35  \w   -120.00 -53.00   0.50    1.00    -- -110.00 -19.00  90.00  134
 36  \w   -142.00 -21.00   0.50    1.00    -- -110.00  72.00-150.00  242
 37  \w   -102.00 -76.00   0.50    1.00    -- -110.00 -72.00-150.00   52
 38  \w   -127.00 -80.00   0.50    1.00    -- -110.00 -57.00-120.00   94
 39  \w   -104.00 -77.00   0.50    1.00    -- -110.00 -71.00 107.35   54
 40  \w   -102.00 -76.00   0.50    1.00    -- -110.00 -72.00  60.00   52
 41  \w   -199.00 -76.00   0.50    1.00    -- -110.00 -72.00 120.00  246
 42  \w   -102.00 -76.00   0.50    1.00    -- -110.00 -72.00-120.00   52
 43  \w   -198.00-135.00   0.50    1.00    -- -110.00 -65.00   7.28  126
 44  \w   -105.00 -78.00   0.50    1.00    -- -110.00 -65.00   7.28   54
 45  \w   -101.00 -76.00   0.50    1.00    -- -110.00 -72.00-180.00   50
 46  \w   -107.00 -80.00   0.50    1.00    -- -110.00 -56.00 -47.18   54
 47  \w   -185.00-129.00   0.50    1.00    -- -110.00 -72.00 -90.00  112
 48  \w   -101.00 -76.00   0.50    1.00    -- -110.00 -72.00 -90.00   50
 49  \w   -199.00-116.00   0.50    1.00    -- -110.00 -72.00   0.00  166
 50  \w   -110.00 -77.00   0.50    1.00    -- -110.00 -72.00   0.00   66
 51  \w   -101.00 -76.00   0.50    1.00    -- -110.00 -72.00 150.00   50
 52  \w   -199.00-174.00   0.50    1.00    -- -110.00 -69.00-108.66   50
 53  \w   -101.00 -76.00   0.50    1.00    -- -110.00 -72.00 -44.96   50
 54  \w   -107.00 -80.00   0.50    1.00    -- -110.00 -45.00 -30.66   54
 55  \w   -104.00 -78.00   0.50    1.00    -- -110.00 -64.00-154.35   52
 56  \w   -101.00 -76.00   0.50    1.00    -- -110.00 -72.00  40.28   50
 57  \w   -112.00 -76.00   0.50    1.00    -- -110.00 -72.00-132.09   72
 58  \w   -110.00 -77.00   0.50    1.00    -- -110.00 -38.00-120.00   66
 59  \w   -103.00 -77.00   0.50    1.00    -- -110.00 -71.00 -52.48   52
 60  \w   -113.00 -80.00   0.50    1.00    -- -110.00 -51.00-160.12   66
 61  \w   -184.00-141.00   0.50    1.00    -- -110.00 -51.00-160.12   86
 62  \w   -197.00-111.00   0.50    1.00    -- -110.00 -72.00  40.28  172
 63  \w   -176.00-151.00   0.50    1.00    -- -110.00 -38.00  60.00   50
 64  \w   -172.00 -80.00   0.50    1.00    -- -110.00 -51.00  46.45  184
 65  \w   -103.00 -77.00   0.50    1.00    -- -110.00 -72.00 -30.00   52
 66  \w   -103.00 -82.50   0.50    1.00    -- -110.00 -70.00  82.11   41
 67  \w   -106.00 -80.00   0.50    1.00    -- -110.00 -57.00 -30.00   52
 68  \w   -106.00 -80.00   0.50    1.00    -- -110.00 -49.00   3.97   52
 69  \w   -105.00 -80.00   0.50    1.00    -- -110.00 -59.00 -95.54   50
 70  \w   -154.00-129.00   0.50    1.00    -- -110.00 -72.00-132.09   50
 71  \w   -122.00 -77.00   0.50    1.00    -- -110.00 -38.00 -90.00   90
 72  \w   -108.00 -79.00   0.50    1.00    -- -110.00 -62.00  12.00   58
 73  \w   -130.00 -72.00   0.50    1.00    -- -110.00  72.00   0.00  116
 74  \w   -191.00-165.00   0.50    1.00    -- -110.00 -43.00 -98.88   52
 75  \w   -106.00 -80.00   0.50    1.00    -- -110.00 -51.00  18.23   52
 76  \w   -108.00 -80.00   0.50    1.00    -- -110.00 -60.00  53.55   56
 77  \w   -106.00 -80.00   0.50    1.00    -- -110.00 -59.00  -8.94   52
 78  \w   -192.00-161.00   0.50    1.00    -- -110.00 -19.00  90.00   62
 79  \w   -155.00-130.00   0.50    1.00    -- -110.00 -19.00  90.00   50
 80  \w   -130.00 -72.00   0.50    1.00    -- -110.00 -29.00 -10.87  116
 81  \w   -179.00-153.00   0.50    1.00    -- -110.00 -29.00 -10.87   52
;
_diffrn_measurement_device       'four-circle diffractometer'
_diffrn_measurement_device_type  'Rigaku Xtalab P200'
_diffrn_measurement_method       '\w scans'
_diffrn_orient_matrix_type       
'CrysAlisPro convention (1999,Acta A55,543-557)'
_diffrn_orient_matrix_UB_11      0.0405367000
_diffrn_orient_matrix_UB_12      -0.0503506000
_diffrn_orient_matrix_UB_13      0.0975075000
_diffrn_orient_matrix_UB_21      -0.0780832000
_diffrn_orient_matrix_UB_22      -0.1375867000
_diffrn_orient_matrix_UB_23      -0.0957591000
_diffrn_orient_matrix_UB_31      0.1409603000
_diffrn_orient_matrix_UB_32      -0.0286507000
_diffrn_orient_matrix_UB_33      -0.0361727000
_diffrn_radiation_monochromator  mirror
_diffrn_radiation_probe          x-ray
_diffrn_radiation_type           CuK\a
_diffrn_radiation_wavelength     1.54184
_diffrn_source                   'rotating anode'
_diffrn_source_type              'Rigaku (Cu) X-ray Source'
_reflns_Friedel_coverage         0.000
_reflns_Friedel_fraction_full    .
_reflns_Friedel_fraction_max     .
_reflns_number_gt                4726
_reflns_number_total             5058
_reflns_odcompleteness_completeness 97.54
_reflns_odcompleteness_iscentric 1
_reflns_odcompleteness_theta     74.33
_reflns_special_details          
;
 Reflections were merged by SHELXL according to the crystal
 class for the calculation of statistics and refinement.
 
 _reflns_Friedel_fraction is defined as the number of unique
 Friedel pairs measured divided by the number that would be
 possible theoretically, ignoring centric projections and
 systematic absences.
;
_reflns_threshold_expression     'I > 2\s(I)'
_computing_cell_refinement       'CrysAlisPro 1.171.39.46 (Rigaku OD, 2018)'
_computing_data_collection       'CrysAlisPro 1.171.39.46 (Rigaku OD, 2018)'
_computing_data_reduction        'CrysAlisPro 1.171.39.46 (Rigaku OD, 2018)'
_computing_molecular_graphics    'Olex2 (Dolomanov et al., 2009)'
_computing_publication_material  'Olex2 (Dolomanov et al., 2009)'
_computing_structure_refinement  'ShelXL (Sheldrick, 2015)'
_computing_structure_solution    'ShelXT (Sheldrick, 2015)'
_refine_diff_density_max         0.135
_refine_diff_density_min         -0.234
_refine_diff_density_rms         0.049
_refine_ls_extinction_coef       .
_refine_ls_extinction_method     none
_refine_ls_goodness_of_fit_ref   1.058
_refine_ls_hydrogen_treatment    constr
_refine_ls_matrix_type           full
_refine_ls_number_parameters     325
_refine_ls_number_reflns         5058
_refine_ls_number_restraints     0
_refine_ls_R_factor_all          0.0472
_refine_ls_R_factor_gt           0.0452
_refine_ls_restrained_S_all      1.058
_refine_ls_shift/su_max          0.000
_refine_ls_shift/su_mean         0.000
_refine_ls_structure_factor_coef Fsqd
_refine_ls_weighting_details     
'w=1/[\s^2^(Fo^2^)+(0.0657P)^2^+0.1374P] where P=(Fo^2^+2Fc^2^)/3'
_refine_ls_weighting_scheme      calc
_refine_ls_wR_factor_gt          0.1222
_refine_ls_wR_factor_ref         0.1240
_refine_special_details          ?
_olex2_refinement_description    
;
1. Fixed Uiso
 At 1.2 times of:
  All C(H) groups
2.a Aromatic/amide H refined with riding coordinates:
 C2(H2), C3(H3), C4(H4), C5(H5), C10(H10), C11(H11), C12(H12), C13(H13),
 C14(H14), C16(H16), C17(H17), C19(H19), C20(H20), C21(H21), C22(H22), C23(H23),
  C26(H26), C27(H27), C28(H28), C29(H29), C30(H30)
;
_atom_sites_solution_hydrogens   geom
_atom_sites_solution_primary     dual
_atom_sites_solution_secondary   ?
loop_
_atom_site_label
_atom_site_type_symbol
_atom_site_fract_x
_atom_site_fract_y
_atom_site_fract_z
_atom_site_U_iso_or_equiv
_atom_site_adp_type
_atom_site_occupancy
_atom_site_site_symmetry_order
_atom_site_calc_flag
_atom_site_refinement_flags_posn
_atom_site_refinement_flags_adp
_atom_site_refinement_flags_occupancy
_atom_site_disorder_assembly
_atom_site_disorder_group
O1 O -0.03183(10) 0.71543(10) 0.53540(10) 0.0739(3) Uani 1 1 d . . . . .
O2 O 0.26837(11) 0.54385(9) 0.53376(8) 0.0661(2) Uani 1 1 d . . . . .
O3 O 0.15522(11) 0.88823(9) 0.82453(8) 0.0689(2) Uani 1 1 d . . . . .
N1 N 0.35393(12) 0.88868(11) 0.53632(10) 0.0613(3) Uani 1 1 d . . . . .
N2 N 0.21164(10) 0.77783(9) 0.60812(9) 0.0528(2) Uani 1 1 d . . . . .
N3 N 0.20846(10) 0.71234(9) 0.68041(8) 0.0515(2) Uani 1 1 d . . . . .
C1 C 0.22724(15) 0.89272(12) 0.46061(11) 0.0585(3) Uani 1 1 d . . . . .
C2 C 0.23761(19) 0.95853(16) 0.38860(14) 0.0758(4) Uani 1 1 d . . . . .
H2 H 0.327312 0.998025 0.392066 0.091 Uiso 1 1 calc R . . . .
C3 C 0.1150(2) 0.96434(17) 0.31317(14) 0.0828(4) Uani 1 1 d . . . . .
H3 H 0.122428 1.008158 0.265762 0.099 Uiso 1 1 calc R . . . .
C4 C -0.0194(2) 0.90633(15) 0.30632(13) 0.0780(4) Uani 1 1 d . . . . .
H4 H -0.101191 0.910249 0.253705 0.094 Uiso 1 1 calc R . . . .
C5 C -0.03253(16) 0.84285(13) 0.37703(12) 0.0676(3) Uani 1 1 d . . . . .
H5 H -0.123107 0.804589 0.373108 0.081 Uiso 1 1 calc R . . . .
C6 C 0.09112(14) 0.83603(11) 0.45503(10) 0.0554(3) Uani 1 1 d . . . . .
C7 C 0.07854(13) 0.77070(11) 0.53165(11) 0.0555(3) Uani 1 1 d . . . . .
C8 C 0.34349(13) 0.83409(11) 0.60655(10) 0.0523(3) Uani 1 1 d . . . . .
C9 C 0.47658(13) 0.82921(12) 0.68882(11) 0.0541(3) Uani 1 1 d . . . . .
C10 C 0.50973(15) 0.90030(14) 0.81386(13) 0.0699(3) Uani 1 1 d . . . . .
H10 H 0.445163 0.948491 0.849687 0.084 Uiso 1 1 calc R . . . .
C11 C 0.64017(18) 0.89979(18) 0.88648(15) 0.0832(4) Uani 1 1 d . . . . .
H11 H 0.663608 0.948875 0.971119 0.100 Uiso 1 1 calc R . . . .
C12 C 0.73401(18) 0.8279(2) 0.83455(19) 0.0911(5) Uani 1 1 d . . . . .
H12 H 0.821301 0.827977 0.883695 0.109 Uiso 1 1 calc R . . . .
C13 C 0.7000(2) 0.7556(2) 0.7102(2) 0.1047(6) Uani 1 1 d . . . . .
H13 H 0.763960 0.706049 0.674837 0.126 Uiso 1 1 calc R . . . .
C14 C 0.57172(18) 0.75599(19) 0.63767(16) 0.0849(5) Uani 1 1 d . . . . .
H14 H 0.548857 0.706336 0.553131 0.102 Uiso 1 1 calc R . . . .
C15 C 0.25524(12) 0.59108(11) 0.63679(10) 0.0519(3) Uani 1 1 d . . . . .
C16 C 0.29791(13) 0.53928(11) 0.72640(10) 0.0537(3) Uani 1 1 d . . . . .
H16 H 0.292867 0.585197 0.806609 0.064 Uiso 1 1 calc R . . . .
C17 C 0.34326(15) 0.42814(12) 0.69373(12) 0.0610(3) Uani 1 1 d . . . . .
H17 H 0.344326 0.384788 0.612126 0.073 Uiso 1 1 calc R . . . .
C18 C 0.39213(15) 0.36598(12) 0.77292(12) 0.0600(3) Uani 1 1 d . . . . .
C19 C 0.4837(2) 0.27840(18) 0.74276(16) 0.0899(5) Uani 1 1 d . . . . .
H19 H 0.512057 0.257804 0.670993 0.108 Uiso 1 1 calc R . . . .
C20 C 0.5337(3) 0.2211(2) 0.8180(2) 0.1067(7) Uani 1 1 d . . . . .
H20 H 0.596922 0.163890 0.797457 0.128 Uiso 1 1 calc R . . . .
C21 C 0.4908(2) 0.24792(17) 0.92211(16) 0.0863(5) Uani 1 1 d . . . . .
H21 H 0.525524 0.209881 0.972888 0.104 Uiso 1 1 calc R . . . .
C22 C 0.39664(19) 0.33094(16) 0.95177(14) 0.0771(4) Uani 1 1 d . . . . .
H22 H 0.365137 0.347419 1.021540 0.093 Uiso 1 1 calc R . . . .
C23 C 0.34820(16) 0.39040(14) 0.87823(13) 0.0668(3) Uani 1 1 d . . . . .
H23 H 0.285199 0.447626 0.899737 0.080 Uiso 1 1 calc R . . . .
C24 C 0.14743(12) 0.77198(11) 0.77929(10) 0.0529(3) Uani 1 1 d . . . . .
C25 C 0.06840(13) 0.68682(12) 0.81749(10) 0.0535(3) Uani 1 1 d . . . . .
C26 C 0.07344(17) 0.73130(15) 0.94136(12) 0.0679(3) Uani 1 1 d . . . . .
H26 H 0.132958 0.809157 0.999488 0.081 Uiso 1 1 calc R . . . .
C27 C -0.0110(2) 0.65843(18) 0.97686(15) 0.0845(5) Uani 1 1 d . . . . .
H27 H -0.006774 0.686627 1.059451 0.101 Uiso 1 1 calc R . . . .
C28 C -0.1009(2) 0.54477(18) 0.89089(18) 0.0857(5) Uani 1 1 d . . . . .
H28 H -0.157950 0.496855 0.915541 0.103 Uiso 1 1 calc R . . . .
C29 C -0.10728(18) 0.50121(15) 0.76851(15) 0.0745(4) Uani 1 1 d . . . . .
H29 H -0.168972 0.424418 0.710701 0.089 Uiso 1 1 calc R . . . .
C30 C -0.02206(14) 0.57151(13) 0.73149(12) 0.0598(3) Uani 1 1 d . . . . .
H30 H -0.025382 0.541480 0.648886 0.072 Uiso 1 1 calc R . . . .

loop_
_atom_site_aniso_label
_atom_site_aniso_U_11
_atom_site_aniso_U_22
_atom_site_aniso_U_33
_atom_site_aniso_U_23
_atom_site_aniso_U_13
_atom_site_aniso_U_12
O1 0.0534(5) 0.0878(6) 0.0853(6) 0.0511(5) 0.0062(4) -0.0006(4)
O2 0.0836(6) 0.0657(5) 0.0523(5) 0.0258(4) 0.0248(4) 0.0155(4)
O3 0.0783(6) 0.0578(5) 0.0662(5) 0.0225(4) 0.0204(4) 0.0132(4)
N1 0.0597(6) 0.0718(6) 0.0660(6) 0.0395(5) 0.0240(5) 0.0143(5)
N2 0.0504(5) 0.0599(5) 0.0553(5) 0.0325(4) 0.0142(4) 0.0092(4)
N3 0.0515(5) 0.0576(5) 0.0531(5) 0.0299(4) 0.0170(4) 0.0116(4)
C1 0.0692(7) 0.0600(6) 0.0538(6) 0.0282(5) 0.0228(5) 0.0188(5)
C2 0.0910(10) 0.0847(9) 0.0746(8) 0.0499(8) 0.0342(8) 0.0243(8)
C3 0.1146(13) 0.0856(10) 0.0681(8) 0.0487(8) 0.0288(8) 0.0306(9)
C4 0.0990(11) 0.0753(8) 0.0575(7) 0.0320(6) 0.0068(7) 0.0276(8)
C5 0.0717(8) 0.0644(7) 0.0583(7) 0.0254(6) 0.0041(6) 0.0129(6)
C6 0.0641(7) 0.0517(6) 0.0482(6) 0.0205(5) 0.0125(5) 0.0137(5)
C7 0.0530(6) 0.0559(6) 0.0546(6) 0.0241(5) 0.0100(5) 0.0070(5)
C8 0.0518(6) 0.0555(6) 0.0539(6) 0.0250(5) 0.0202(5) 0.0120(5)
C9 0.0491(6) 0.0594(6) 0.0612(6) 0.0312(5) 0.0193(5) 0.0109(5)
C10 0.0584(7) 0.0758(8) 0.0635(7) 0.0199(6) 0.0149(6) 0.0128(6)
C11 0.0691(9) 0.1015(11) 0.0678(8) 0.0362(8) 0.0043(7) 0.0011(8)
C12 0.0581(8) 0.1282(15) 0.1101(13) 0.0762(12) 0.0154(8) 0.0262(9)
C13 0.0792(11) 0.1465(18) 0.1078(14) 0.0625(13) 0.0354(10) 0.0617(12)
C14 0.0735(10) 0.1136(13) 0.0748(9) 0.0389(9) 0.0305(7) 0.0423(9)
C15 0.0504(6) 0.0542(6) 0.0501(6) 0.0226(5) 0.0139(4) 0.0069(4)
C16 0.0532(6) 0.0595(6) 0.0496(5) 0.0244(5) 0.0144(5) 0.0134(5)
C17 0.0713(8) 0.0620(7) 0.0564(6) 0.0276(5) 0.0248(6) 0.0192(6)
C18 0.0664(7) 0.0562(6) 0.0605(6) 0.0269(5) 0.0195(5) 0.0153(5)
C19 0.1240(15) 0.0933(11) 0.0868(10) 0.0522(9) 0.0556(10) 0.0605(11)
C20 0.1416(18) 0.1090(14) 0.1142(14) 0.0704(12) 0.0590(13) 0.0780(14)
C21 0.1065(13) 0.0831(10) 0.0858(10) 0.0521(9) 0.0228(9) 0.0314(9)
C22 0.0904(10) 0.0828(9) 0.0695(8) 0.0426(7) 0.0253(7) 0.0167(8)
C23 0.0720(8) 0.0710(8) 0.0686(8) 0.0364(6) 0.0266(6) 0.0213(6)
C24 0.0507(6) 0.0582(6) 0.0473(5) 0.0226(5) 0.0095(4) 0.0116(5)
C25 0.0527(6) 0.0641(6) 0.0510(6) 0.0287(5) 0.0184(5) 0.0192(5)
C26 0.0797(9) 0.0784(8) 0.0528(6) 0.0311(6) 0.0233(6) 0.0275(7)
C27 0.1134(13) 0.1026(12) 0.0701(9) 0.0527(9) 0.0500(9) 0.0446(10)
C28 0.1049(12) 0.0916(11) 0.1021(12) 0.0627(10) 0.0621(10) 0.0356(9)
C29 0.0768(9) 0.0706(8) 0.0883(10) 0.0389(7) 0.0378(8) 0.0159(7)
C30 0.0588(7) 0.0669(7) 0.0588(6) 0.0291(5) 0.0224(5) 0.0140(5)

_geom_special_details            
;
 All esds (except the esd in the dihedral angle between two l.s. planes)
 are estimated using the full covariance matrix.  The cell esds are taken
 into account individually in the estimation of esds in distances, angles
 and torsion angles; correlations between esds in cell parameters are only
 used when they are defined by crystal symmetry.  An approximate (isotropic)
 treatment of cell esds is used for estimating esds involving l.s. planes.
;
loop_
_geom_bond_atom_site_label_1
_geom_bond_atom_site_label_2
_geom_bond_distance
_geom_bond_site_symmetry_2
_geom_bond_publ_flag
O1 C7 1.2172(15) . ?
O2 C15 1.2063(14) . ?
O3 C24 1.2098(15) . ?
N1 C1 1.3936(17) . ?
N1 C8 1.2837(15) . ?
N2 N3 1.3948(12) . ?
N2 C7 1.4012(15) . ?
N2 C8 1.3899(15) . ?
N3 C15 1.4260(15) . ?
N3 C24 1.4156(15) . ?
C1 C2 1.4042(18) . ?
C1 C6 1.3954(19) . ?
C2 H2 0.9300 . ?
C2 C3 1.371(2) . ?
C3 H3 0.9300 . ?
C3 C4 1.381(3) . ?
C4 H4 0.9300 . ?
C4 C5 1.373(2) . ?
C5 H5 0.9300 . ?
C5 C6 1.3997(18) . ?
C6 C7 1.4541(16) . ?
C8 C9 1.4842(16) . ?
C9 C10 1.3727(19) . ?
C9 C14 1.375(2) . ?
C10 H10 0.9300 . ?
C10 C11 1.388(2) . ?
C11 H11 0.9300 . ?
C11 C12 1.361(3) . ?
C12 H12 0.9300 . ?
C12 C13 1.366(3) . ?
C13 H13 0.9300 . ?
C13 C14 1.371(2) . ?
C14 H14 0.9300 . ?
C15 C16 1.4696(16) . ?
C16 H16 0.9300 . ?
C16 C17 1.3175(17) . ?
C17 H17 0.9300 . ?
C17 C18 1.4640(18) . ?
C18 C19 1.384(2) . ?
C18 C23 1.3860(19) . ?
C19 H19 0.9300 . ?
C19 C20 1.384(2) . ?
C20 H20 0.9300 . ?
C20 C21 1.362(3) . ?
C21 H21 0.9300 . ?
C21 C22 1.368(2) . ?
C22 H22 0.9300 . ?
C22 C23 1.382(2) . ?
C23 H23 0.9300 . ?
C24 C25 1.4799(17) . ?
C25 C26 1.3951(17) . ?
C25 C30 1.3857(18) . ?
C26 H26 0.9300 . ?
C26 C27 1.383(2) . ?
C27 H27 0.9300 . ?
C27 C28 1.372(3) . ?
C28 H28 0.9300 . ?
C28 C29 1.376(2) . ?
C29 H29 0.9300 . ?
C29 C30 1.3810(19) . ?
C30 H30 0.9300 . ?

loop_
_geom_angle_atom_site_label_1
_geom_angle_atom_site_label_2
_geom_angle_atom_site_label_3
_geom_angle
_geom_angle_site_symmetry_1
_geom_angle_site_symmetry_3
_geom_angle_publ_flag
C8 N1 C1 118.11(11) . . ?
N3 N2 C7 115.99(9) . . ?
C8 N2 N3 119.57(9) . . ?
C8 N2 C7 124.13(10) . . ?
N2 N3 C15 114.96(9) . . ?
N2 N3 C24 114.39(9) . . ?
C24 N3 C15 130.38(9) . . ?
N1 C1 C2 118.30(13) . . ?
N1 C1 C6 122.76(11) . . ?
C6 C1 C2 118.93(13) . . ?
C1 C2 H2 120.1 . . ?
C3 C2 C1 119.75(16) . . ?
C3 C2 H2 120.1 . . ?
C2 C3 H3 119.4 . . ?
C2 C3 C4 121.19(14) . . ?
C4 C3 H3 119.4 . . ?
C3 C4 H4 119.9 . . ?
C5 C4 C3 120.16(14) . . ?
C5 C4 H4 119.9 . . ?
C4 C5 H5 120.2 . . ?
C4 C5 C6 119.66(14) . . ?
C6 C5 H5 120.2 . . ?
C1 C6 C5 120.30(12) . . ?
C1 C6 C7 119.50(11) . . ?
C5 C6 C7 120.20(12) . . ?
O1 C7 N2 120.13(11) . . ?
O1 C7 C6 126.97(11) . . ?
N2 C7 C6 112.89(10) . . ?
N1 C8 N2 122.50(11) . . ?
N1 C8 C9 119.27(11) . . ?
N2 C8 C9 118.23(10) . . ?
C10 C9 C8 121.62(12) . . ?
C10 C9 C14 119.42(13) . . ?
C14 C9 C8 118.89(12) . . ?
C9 C10 H10 120.2 . . ?
C9 C10 C11 119.58(14) . . ?
C11 C10 H10 120.2 . . ?
C10 C11 H11 119.8 . . ?
C12 C11 C10 120.38(16) . . ?
C12 C11 H11 119.8 . . ?
C11 C12 H12 120.0 . . ?
C11 C12 C13 120.03(15) . . ?
C13 C12 H12 120.0 . . ?
C12 C13 H13 120.0 . . ?
C12 C13 C14 120.01(17) . . ?
C14 C13 H13 120.0 . . ?
C9 C14 H14 119.7 . . ?
C13 C14 C9 120.56(16) . . ?
C13 C14 H14 119.7 . . ?
O2 C15 N3 118.61(10) . . ?
O2 C15 C16 124.58(11) . . ?
N3 C15 C16 116.52(9) . . ?
C15 C16 H16 119.8 . . ?
C17 C16 C15 120.36(11) . . ?
C17 C16 H16 119.8 . . ?
C16 C17 H17 116.7 . . ?
C16 C17 C18 126.58(12) . . ?
C18 C17 H17 116.7 . . ?
C19 C18 C17 120.05(12) . . ?
C19 C18 C23 117.80(13) . . ?
C23 C18 C17 122.14(12) . . ?
C18 C19 H19 119.6 . . ?
C20 C19 C18 120.82(15) . . ?
C20 C19 H19 119.6 . . ?
C19 C20 H20 119.8 . . ?
C21 C20 C19 120.39(16) . . ?
C21 C20 H20 119.8 . . ?
C20 C21 H21 120.1 . . ?
C20 C21 C22 119.85(15) . . ?
C22 C21 H21 120.1 . . ?
C21 C22 H22 119.9 . . ?
C21 C22 C23 120.12(15) . . ?
C23 C22 H22 119.9 . . ?
C18 C23 H23 119.5 . . ?
C22 C23 C18 120.96(14) . . ?
C22 C23 H23 119.5 . . ?
O3 C24 N3 119.35(11) . . ?
O3 C24 C25 122.85(11) . . ?
N3 C24 C25 117.69(10) . . ?
C26 C25 C24 118.68(12) . . ?
C30 C25 C24 121.09(10) . . ?
C30 C25 C26 119.84(12) . . ?
C25 C26 H26 120.3 . . ?
C27 C26 C25 119.33(14) . . ?
C27 C26 H26 120.3 . . ?
C26 C27 H27 119.8 . . ?
C28 C27 C26 120.37(14) . . ?
C28 C27 H27 119.8 . . ?
C27 C28 H28 119.8 . . ?
C27 C28 C29 120.47(14) . . ?
C29 C28 H28 119.8 . . ?
C28 C29 H29 120.0 . . ?
C28 C29 C30 120.01(15) . . ?
C30 C29 H29 120.0 . . ?
C25 C30 H30 120.0 . . ?
C29 C30 C25 119.96(12) . . ?
C29 C30 H30 120.0 . . ?

loop_
_geom_torsion_atom_site_label_1
_geom_torsion_atom_site_label_2
_geom_torsion_atom_site_label_3
_geom_torsion_atom_site_label_4
_geom_torsion
_geom_torsion_site_symmetry_1
_geom_torsion_site_symmetry_2
_geom_torsion_site_symmetry_3
_geom_torsion_site_symmetry_4
_geom_torsion_publ_flag
O2 C15 C16 C17 -5.93(19) . . . . ?
O3 C24 C25 C26 -37.47(17) . . . . ?
O3 C24 C25 C30 135.35(13) . . . . ?
N1 C1 C2 C3 -179.97(13) . . . . ?
N1 C1 C6 C5 -179.86(12) . . . . ?
N1 C1 C6 C7 0.65(18) . . . . ?
N1 C8 C9 C10 110.57(15) . . . . ?
N1 C8 C9 C14 -66.51(17) . . . . ?
N2 N3 C15 O2 -13.04(15) . . . . ?
N2 N3 C15 C16 161.03(9) . . . . ?
N2 N3 C24 O3 -28.59(15) . . . . ?
N2 N3 C24 C25 147.67(10) . . . . ?
N2 C8 C9 C10 -69.97(16) . . . . ?
N2 C8 C9 C14 112.95(15) . . . . ?
N3 N2 C7 O1 3.64(17) . . . . ?
N3 N2 C7 C6 -177.31(9) . . . . ?
N3 N2 C8 N1 175.62(11) . . . . ?
N3 N2 C8 C9 -3.82(15) . . . . ?
N3 C15 C16 C17 -179.60(11) . . . . ?
N3 C24 C25 C26 146.42(11) . . . . ?
N3 C24 C25 C30 -40.77(16) . . . . ?
C1 N1 C8 N2 0.99(18) . . . . ?
C1 N1 C8 C9 -179.57(10) . . . . ?
C1 C2 C3 C4 -0.1(2) . . . . ?
C1 C6 C7 O1 -178.78(13) . . . . ?
C1 C6 C7 N2 2.24(16) . . . . ?
C2 C1 C6 C5 1.19(19) . . . . ?
C2 C1 C6 C7 -178.30(12) . . . . ?
C2 C3 C4 C5 0.9(2) . . . . ?
C3 C4 C5 C6 -0.7(2) . . . . ?
C4 C5 C6 C1 -0.4(2) . . . . ?
C4 C5 C6 C7 179.13(12) . . . . ?
C5 C6 C7 O1 1.7(2) . . . . ?
C5 C6 C7 N2 -177.25(11) . . . . ?
C6 C1 C2 C3 -1.0(2) . . . . ?
C7 N2 N3 C15 102.25(11) . . . . ?
C7 N2 N3 C24 -72.53(13) . . . . ?
C7 N2 C8 N1 2.26(18) . . . . ?
C7 N2 C8 C9 -177.18(10) . . . . ?
C8 N1 C1 C2 176.56(12) . . . . ?
C8 N1 C1 C6 -2.39(19) . . . . ?
C8 N2 N3 C15 -71.64(13) . . . . ?
C8 N2 N3 C24 113.58(11) . . . . ?
C8 N2 C7 O1 177.21(11) . . . . ?
C8 N2 C7 C6 -3.74(16) . . . . ?
C8 C9 C10 C11 -175.47(13) . . . . ?
C8 C9 C14 C13 175.88(17) . . . . ?
C9 C10 C11 C12 -1.0(3) . . . . ?
C10 C9 C14 C13 -1.3(3) . . . . ?
C10 C11 C12 C13 0.0(3) . . . . ?
C11 C12 C13 C14 0.4(3) . . . . ?
C12 C13 C14 C9 0.3(3) . . . . ?
C14 C9 C10 C11 1.6(2) . . . . ?
C15 N3 C24 O3 157.63(11) . . . . ?
C15 N3 C24 C25 -26.12(17) . . . . ?
C15 C16 C17 C18 178.56(12) . . . . ?
C16 C17 C18 C19 -156.29(17) . . . . ?
C16 C17 C18 C23 24.6(2) . . . . ?
C17 C18 C19 C20 178.46(18) . . . . ?
C17 C18 C23 C22 -179.63(14) . . . . ?
C18 C19 C20 C21 1.4(4) . . . . ?
C19 C18 C23 C22 1.2(2) . . . . ?
C19 C20 C21 C22 0.7(3) . . . . ?
C20 C21 C22 C23 -1.8(3) . . . . ?
C21 C22 C23 C18 0.9(2) . . . . ?
C23 C18 C19 C20 -2.4(3) . . . . ?
C24 N3 C15 O2 160.71(11) . . . . ?
C24 N3 C15 C16 -25.22(17) . . . . ?
C24 C25 C26 C27 173.73(13) . . . . ?
C24 C25 C30 C29 -172.50(12) . . . . ?
C25 C26 C27 C28 -1.3(2) . . . . ?
C26 C25 C30 C29 0.2(2) . . . . ?
C26 C27 C28 C29 0.6(3) . . . . ?
C27 C28 C29 C30 0.5(3) . . . . ?
C28 C29 C30 C25 -0.9(2) . . . . ?
C30 C25 C26 C27 0.8(2) . . . . ?

_shelx_res_file                  
;
TITL p20201106a_a.res in P-1
    p20201106a.res
    created by SHELXL-2018/3 at 19:48:27 on 06-Nov-2020
REM Old TITL p20201106a in P1
REM SHELXT solution in P-1: R1 0.157, Rweak 0.011, Alpha 0.037
REM <I/s> 0.000 for 0 systematic absences, Orientation as input
REM Formula found by SHELXT: C30 N3 O3
CELL 1.54184 9.6587 11.5335 12.4216 114.357 102.222 94.593
ZERR 2 0.0001 0.0001 0.0001 0.001 0.001 0.001
LATT 1
SFAC C H N O
UNIT 60 42 6 6

L.S. 10
PLAN  20
SIZE 0.2 0.18 0.16
TEMP 21
LIST 6
conf
htab
bond $h
fmap 2
acta
REM <olex2.extras>
REM <HklSrc "%.\\p20201106a.hkl">
REM </olex2.extras>

WGHT    0.065700    0.137400
FVAR       0.93879
O1    4   -0.031825    0.715428    0.535403    11.00000    0.05340    0.08778 =
         0.08529    0.05106    0.00618   -0.00063
O2    4    0.268367    0.543852    0.533764    11.00000    0.08365    0.06568 =
         0.05234    0.02584    0.02477    0.01548
O3    4    0.155217    0.888229    0.824535    11.00000    0.07833    0.05781 =
         0.06616    0.02249    0.02043    0.01324
N1    3    0.353933    0.888682    0.536323    11.00000    0.05968    0.07180 =
         0.06596    0.03947    0.02402    0.01435
N2    3    0.211639    0.777830    0.608117    11.00000    0.05035    0.05988 =
         0.05529    0.03247    0.01419    0.00915
N3    3    0.208458    0.712336    0.680414    11.00000    0.05149    0.05756 =
         0.05311    0.02989    0.01705    0.01161
C1    1    0.227237    0.892718    0.460606    11.00000    0.06921    0.06002 =
         0.05378    0.02821    0.02275    0.01878
C2    1    0.237607    0.958531    0.388603    11.00000    0.09103    0.08467 =
         0.07464    0.04991    0.03423    0.02433
AFIX  43
H2    2    0.327312    0.998025    0.392066    11.00000   -1.20000
AFIX   0
C3    1    0.114969    0.964345    0.313170    11.00000    0.11462    0.08564 =
         0.06812    0.04869    0.02878    0.03058
AFIX  43
H3    2    0.122428    1.008158    0.265762    11.00000   -1.20000
AFIX   0
C4    1   -0.019390    0.906331    0.306322    11.00000    0.09904    0.07526 =
         0.05746    0.03205    0.00679    0.02761
AFIX  43
H4    2   -0.101191    0.910249    0.253705    11.00000   -1.20000
AFIX   0
C5    1   -0.032526    0.842848    0.377033    11.00000    0.07175    0.06439 =
         0.05828    0.02545    0.00412    0.01291
AFIX  43
H5    2   -0.123107    0.804589    0.373108    11.00000   -1.20000
AFIX   0
C6    1    0.091122    0.836033    0.455029    11.00000    0.06407    0.05166 =
         0.04821    0.02050    0.01247    0.01369
C7    1    0.078537    0.770700    0.531650    11.00000    0.05304    0.05586 =
         0.05457    0.02412    0.01001    0.00702
C8    1    0.343491    0.834085    0.606553    11.00000    0.05176    0.05548 =
         0.05393    0.02501    0.02018    0.01203
C9    1    0.476584    0.829206    0.688818    11.00000    0.04906    0.05938 =
         0.06119    0.03122    0.01931    0.01094
C10   1    0.509729    0.900295    0.813863    11.00000    0.05845    0.07579 =
         0.06349    0.01990    0.01492    0.01277
AFIX  43
H10   2    0.445163    0.948491    0.849687    11.00000   -1.20000
AFIX   0
C11   1    0.640173    0.899793    0.886476    11.00000    0.06910    0.10153 =
         0.06780    0.03621    0.00431    0.00114
AFIX  43
H11   2    0.663608    0.948875    0.971119    11.00000   -1.20000
AFIX   0
C12   1    0.734013    0.827891    0.834550    11.00000    0.05806    0.12821 =
         0.11007    0.07624    0.01539    0.02619
AFIX  43
H12   2    0.821301    0.827977    0.883695    11.00000   -1.20000
AFIX   0
C13   1    0.700042    0.755567    0.710233    11.00000    0.07921    0.14649 =
         0.10777    0.06252    0.03540    0.06170
AFIX  43
H13   2    0.763960    0.706049    0.674837    11.00000   -1.20000
AFIX   0
C14   1    0.571722    0.755993    0.637666    11.00000    0.07347    0.11362 =
         0.07476    0.03893    0.03053    0.04234
AFIX  43
H14   2    0.548857    0.706336    0.553131    11.00000   -1.20000
AFIX   0
C15   1    0.255243    0.591082    0.636787    11.00000    0.05044    0.05425 =
         0.05013    0.02259    0.01393    0.00690
C16   1    0.297907    0.539277    0.726402    11.00000    0.05322    0.05950 =
         0.04960    0.02437    0.01444    0.01338
AFIX  43
H16   2    0.292867    0.585197    0.806609    11.00000   -1.20000
AFIX   0
C17   1    0.343255    0.428139    0.693735    11.00000    0.07132    0.06199 =
         0.05636    0.02759    0.02482    0.01920
AFIX  43
H17   2    0.344326    0.384788    0.612126    11.00000   -1.20000
AFIX   0
C18   1    0.392133    0.365983    0.772916    11.00000    0.06641    0.05618 =
         0.06049    0.02691    0.01949    0.01529
C19   1    0.483731    0.278396    0.742755    11.00000    0.12403    0.09329 =
         0.08679    0.05223    0.05555    0.06048
AFIX  43
H19   2    0.512057    0.257804    0.670993    11.00000   -1.20000
AFIX   0
C20   1    0.533695    0.221081    0.818032    11.00000    0.14163    0.10903 =
         0.11424    0.07042    0.05904    0.07800
AFIX  43
H20   2    0.596922    0.163890    0.797457    11.00000   -1.20000
AFIX   0
C21   1    0.490825    0.247923    0.922115    11.00000    0.10653    0.08313 =
         0.08577    0.05205    0.02283    0.03135
AFIX  43
H21   2    0.525524    0.209881    0.972888    11.00000   -1.20000
AFIX   0
C22   1    0.396644    0.330940    0.951770    11.00000    0.09045    0.08283 =
         0.06953    0.04261    0.02528    0.01672
AFIX  43
H22   2    0.365137    0.347419    1.021540    11.00000   -1.20000
AFIX   0
C23   1    0.348196    0.390402    0.878233    11.00000    0.07197    0.07099 =
         0.06864    0.03641    0.02656    0.02133
AFIX  43
H23   2    0.285199    0.447626    0.899737    11.00000   -1.20000
AFIX   0
C24   1    0.147426    0.771975    0.779292    11.00000    0.05072    0.05822 =
         0.04734    0.02257    0.00954    0.01160
C25   1    0.068400    0.686821    0.817492    11.00000    0.05272    0.06413 =
         0.05095    0.02870    0.01840    0.01921
C26   1    0.073442    0.731301    0.941361    11.00000    0.07969    0.07840 =
         0.05283    0.03105    0.02333    0.02746
AFIX  43
H26   2    0.132958    0.809157    0.999488    11.00000   -1.20000
AFIX   0
C27   1   -0.010983    0.658431    0.976862    11.00000    0.11342    0.10258 =
         0.07009    0.05273    0.04997    0.04459
AFIX  43
H27   2   -0.006774    0.686627    1.059451    11.00000   -1.20000
AFIX   0
C28   1   -0.100910    0.544771    0.890893    11.00000    0.10490    0.09159 =
         0.10208    0.06273    0.06207    0.03556
AFIX  43
H28   2   -0.157950    0.496855    0.915541    11.00000   -1.20000
AFIX   0
C29   1   -0.107276    0.501213    0.768508    11.00000    0.07684    0.07055 =
         0.08828    0.03885    0.03784    0.01587
AFIX  43
H29   2   -0.168972    0.424418    0.710701    11.00000   -1.20000
AFIX   0
C30   1   -0.022060    0.571511    0.731487    11.00000    0.05880    0.06691 =
         0.05876    0.02910    0.02241    0.01402
AFIX  43
H30   2   -0.025382    0.541480    0.648886    11.00000   -1.20000
AFIX   0
HKLF 4


REM  p20201106a_a.res in P-1
REM wR2 = 0.1240, GooF = S = 1.058, Restrained GooF = 1.058 for all data
REM R1 = 0.0452 for 4726 Fo > 4sig(Fo) and 0.0472 for all 5058 data
REM 325 parameters refined using 0 restraints

END

WGHT      0.0657      0.1374

REM No hydrogen bonds found for HTAB generation

REM Highest difference peak  0.135,  deepest hole -0.234,  1-sigma level  0.049
Q1    1   0.1585  0.8586  1.0066  11.00000  0.05    0.13
Q2    1   0.5653  0.3020  0.6973  11.00000  0.05    0.13
Q3    1   0.6769  0.2032  0.8098  11.00000  0.05    0.13
Q4    1   0.1478  0.8215  1.1260  11.00000  0.05    0.12
Q5    1   0.0760  0.7228  1.1100  11.00000  0.05    0.12
Q6    1   0.5941  0.7690  0.5446  11.00000  0.05    0.12
Q7    1  -0.2273  0.4018  0.6655  11.00000  0.05    0.12
Q8    1  -0.0724  0.5588  0.6267  11.00000  0.05    0.12
Q9    1   0.4482  0.2025  0.6108  11.00000  0.05    0.11
Q10   1   0.1447  0.8737  1.1224  11.00000  0.05    0.11
Q11   1   0.0955  0.7709  1.1759  11.00000  0.05    0.11
Q12   1   0.2561  0.9001  1.0452  11.00000  0.05    0.11
Q13   1  -0.1611  0.9412  0.2864  11.00000  0.05    0.11
Q14   1   0.0257  0.4968  0.5178  11.00000  0.05    0.11
Q15   1   0.4587  0.9865  0.8210  11.00000  0.05    0.10
Q16   1   0.2910  1.1269  0.5429  11.00000  0.05    0.10
Q17   1   0.0245  0.9354  0.9994  11.00000  0.05    0.10
Q18   1  -0.1780  1.0308  0.3102  11.00000  0.05    0.10
Q19   1  -0.2207  0.3072  0.6642  11.00000  0.05    0.10
Q20   1   0.1386  0.9529  1.0218  11.00000  0.05    0.10
;
_shelx_res_checksum              49078
_shelx_hkl_file                  
;
 -11  -4   2    1.05    0.13
 -11  -4   3    0.17    0.10
 -11  -4   4    0.02    0.09
 -11  -3   1    8.03    0.34
 -11  -3   2    1.25    0.15
 -11  -2  -1    0.38    0.09
 -11  -2   0    1.33    0.17
 -11  -1  -1    2.16    0.16
 -11  -1   0    6.62    0.32
 -11   0  -2   -0.02    0.07
 -11   0  -1    0.70    0.12
 -11   0   0    0.05    0.10
 -11   1  -2    1.66    0.16
 -11   2  -3    1.28    0.14
 -11   2  -2    1.65    0.15
 -11   3  -3   13.14    0.48
 -11   3  -2    8.80    0.37
 -11   4  -3    0.07    0.08
 -10  -7   4    0.39    0.09
 -10  -7   4    0.37    0.11
 -10  -7   4    0.53    0.11
 -10  -7   5    0.21    0.09
 -10  -7   5    0.20    0.11
 -10  -7   6    0.38    0.11
 -10  -7   6    0.19    0.12
 -10  -7   7    0.05    0.11
 -10  -7   8    0.13    0.09
 -10  -6   2    0.63    0.13
 -10  -6   2    0.64    0.13
 -10  -6   2    0.62    0.11
 -10  -6   3    0.09    0.11
 -10  -6   3    0.17    0.14
 -10  -6   3   -0.02    0.13
 -10  -6   4    0.56    0.13
 -10  -6   4    1.02    0.17
 -10  -6   4    0.95    0.18
 -10  -6   5    1.80    0.19
 -10  -6   5    1.78    0.21
 -10  -6   6    0.26    0.17
 -10  -6   6    0.22    0.11
 -10  -6   7   -0.04    0.11
 -10  -6   8    0.34    0.12
 -10  -6   9   -0.13    0.14
 -10  -5   0    1.29    0.14
 -10  -5   0    1.49    0.14
 -10  -5   0    1.32    0.14
 -10  -5   0    1.44    0.14
 -10  -5   1    1.79    0.15
 -10  -5   1    1.98    0.19
 -10  -5   1    2.08    0.22
 -10  -5   2    0.15    0.14
 -10  -5   3    3.94    0.30
 -10  -5   3    3.81    0.27
 -10  -5   4    2.66    0.25
 -10  -5   4    3.84    0.31
 -10  -5   5    0.16    0.15
 -10  -5   6    0.30    0.15
 -10  -5   7   -0.07    0.14
 -10  -5   8   -0.02    0.12
 -10  -4  -1    3.10    0.20
 -10  -4   0   12.16    0.49
 -10  -4   0   13.30    0.52
 -10  -4   1    3.20    0.25
 -10  -4   1    3.24    0.29
 -10  -4   2    3.99    0.32
 -10  -4   2    3.44    0.26
 -10  -4   3   24.10    0.90
 -10  -4   4    8.78    0.45
 -10  -3  -2    0.05    0.10
 -10  -3  -2    0.02    0.07
 -10  -3  -2   -0.05    0.11
 -10  -3  -2   -0.05    0.07
 -10  -3  -1    0.39    0.16
 -10  -3  -1    0.36    0.13
 -10  -3  -1    0.45    0.12
 -10  -3   0    0.89    0.15
 -10  -3   0    1.07    0.21
 -10  -3   0    1.04    0.16
 -10  -3   1    0.77    0.20
 -10  -3   2   27.67    1.00
 -10  -2  -3    2.94    0.20
 -10  -2  -3    2.50    0.17
 -10  -2  -3    2.75    0.18
 -10  -2  -3    2.73    0.20
 -10  -2  -2    0.08    0.11
 -10  -2  -2    0.04    0.12
 -10  -2  -2   -0.03    0.09
 -10  -2  -1    4.83    0.32
 -10  -2  -1    3.64    0.26
 -10  -2   0    3.34    0.28
 -10  -2   1    0.79    0.17
 -10  -1  -4   15.99    0.54
 -10  -1  -4   17.19    0.57
 -10  -1  -3    1.98    0.18
 -10  -1  -3    2.41    0.22
 -10  -1  -3    2.14    0.17
 -10  -1  -2    1.25    0.18
 -10  -1  -2    1.17    0.17
 -10  -1  -2    1.27    0.21
 -10  -1  -1   18.30    0.71
 -10   0  -4    7.83    0.34
 -10   0  -4    7.92    0.37
 -10   0  -3    5.26    0.32
 -10   0  -3    5.78    0.36
 -10   0  -3    5.19    0.29
 -10   0  -3    5.11    0.32
 -10   0  -2    0.82    0.19
 -10   0  -2    0.81    0.16
 -10   0  -1    0.26    0.17
 -10   0  -1    0.52    0.15
 -10   1  -5    5.73    0.27
 -10   1  -4    5.17    0.31
 -10   1  -4    5.22    0.29
 -10   1  -3    0.76    0.17
 -10   1  -3    0.68    0.18
 -10   1  -2    2.25    0.25
 -10   2  -5    0.84    0.13
 -10   2  -5    0.90    0.14
 -10   2  -4    3.21    0.27
 -10   2  -4    3.03    0.25
 -10   2  -4    2.51    0.18
 -10   2  -3   -0.01    0.15
 -10   2  -3    0.07    0.11
 -10   3  -6    1.85    0.13
 -10   3  -6    1.76    0.13
 -10   3  -6    1.74    0.13
 -10   3  -5    7.38    0.36
 -10   3  -5    6.55    0.29
 -10   3  -5    6.87    0.34
 -10   3  -4    0.92    0.19
 -10   3  -4    0.90    0.15
 -10   3  -3   -0.07    0.13
 -10   4  -6    3.24    0.19
 -10   4  -5    0.43    0.10
 -10   4  -5    0.53    0.14
 -10   4  -5    0.41    0.11
 -10   4  -4   16.92    0.64
 -10   4  -4   17.93    0.67
 -10   4  -3    2.60    0.23
 -10   5  -6    1.01    0.12
 -10   5  -6    1.02    0.10
 -10   5  -5    0.53    0.09
 -10   5  -5    0.32    0.11
 -10   5  -5    0.32    0.09
 -10   5  -4    2.07    0.19
 -10   5  -4    1.84    0.18
 -10   5  -3    6.01    0.34
 -10   6  -6   -0.01    0.06
 -10   6  -6    0.03    0.07
 -10   6  -5    0.30    0.09
 -10   6  -5    0.36    0.09
 -10   6  -5    0.45    0.12
 -10   6  -4    6.88    0.34
 -10   7  -5    2.32    0.15
 -10   7  -5    2.45    0.15
 -10   7  -5    2.31    0.17
 -10   7  -4    8.76    0.38
 -10   7  -2    2.99    0.21
 -10   8  -5    0.12    0.06
 -10   8  -4    0.74    0.10
 -10   8  -3    0.76    0.09
 -10   8  -3    0.74    0.09
 -10   8  -2    1.48    0.14
  -9  -9   6    0.47    0.10
  -9  -9   6    0.42    0.09
  -9  -9   6    0.42    0.09
  -9  -9   6    0.43    0.10
  -9  -9   7    0.26    0.10
  -9  -9   7    0.31    0.10
  -9  -9   7    0.31    0.10
  -9  -9   8    0.75    0.12
  -9  -9   8    0.98    0.13
  -9  -8   3    1.54    0.15
  -9  -8   3    1.45    0.15
  -9  -8   3    1.12    0.13
  -9  -8   3    1.54    0.16
  -9  -8   4    2.97    0.23
  -9  -8   4    2.84    0.25
  -9  -8   4    3.27    0.25
  -9  -8   4    3.23    0.24
  -9  -8   4    3.05    0.22
  -9  -8   5    0.36    0.16
  -9  -8   5    0.30    0.16
  -9  -8   5    0.55    0.13
  -9  -8   5    0.33    0.16
  -9  -8   5    0.44    0.14
  -9  -8   6    0.45    0.13
  -9  -8   6    0.40    0.15
  -9  -8   6    0.47    0.17
  -9  -8   6    0.22    0.09
  -9  -8   7    1.68    0.20
  -9  -8   7    1.65    0.17
  -9  -8   7    1.82    0.23
  -9  -8   8    0.81    0.19
  -9  -8   8    0.82    0.14
  -9  -8   8    0.54    0.15
  -9  -8   9    5.76    0.36
  -9  -8   9    5.50    0.32
  -9  -8  10    0.30    0.10
  -9  -8  10    0.26    0.13
  -9  -7   1    1.07    0.14
  -9  -7   1    0.89    0.11
  -9  -7   1    0.91    0.13
  -9  -7   1    0.96    0.14
  -9  -7   1    1.15    0.16
  -9  -7   2    2.03    0.18
  -9  -7   2    2.41    0.22
  -9  -7   2    2.50    0.24
  -9  -7   2    2.76    0.26
  -9  -7   2    2.61    0.24
  -9  -7   3    0.22    0.17
  -9  -7   3    0.04    0.13
  -9  -7   3    0.14    0.19
  -9  -7   3    0.05    0.10
  -9  -7   3    0.11    0.17
  -9  -7   4    0.06    0.16
  -9  -7   4    0.10    0.18
  -9  -7   4    0.10    0.13
  -9  -7   4   -0.01    0.18
  -9  -7   5    4.21    0.32
  -9  -7   5    3.69    0.33
  -9  -7   5    3.56    0.30
  -9  -7   6    0.70    0.21
  -9  -7   6    0.63    0.23
  -9  -7   6    0.50    0.15
  -9  -7   6    0.79    0.19
  -9  -7   7    1.10    0.18
  -9  -7   7    1.25    0.24
  -9  -7   8    1.59    0.25
  -9  -7   8    1.54    0.21
  -9  -7   9    0.54    0.18
  -9  -7  10    6.89    0.42
  -9  -7  10   13.23    0.59
  -9  -7  11    3.68    0.26
  -9  -6  -1   -0.01    0.08
  -9  -6  -1    0.10    0.09
  -9  -6  -1    0.01    0.07
  -9  -6  -1    0.10    0.09
  -9  -6   0    3.21    0.25
  -9  -6   0    3.15    0.25
  -9  -6   0    3.18    0.24
  -9  -6   0    2.80    0.24
  -9  -6   0    2.97    0.23
  -9  -6   0    2.79    0.21
  -9  -6   1    0.18    0.15
  -9  -6   1    0.18    0.18
  -9  -6   1    0.16    0.15
  -9  -6   1    0.29    0.14
  -9  -6   2    0.33    0.15
  -9  -6   2    0.42    0.17
  -9  -6   2    0.45    0.21
  -9  -6   2    0.40    0.17
  -9  -6   3    0.06    0.17
  -9  -6   3    0.22    0.15
  -9  -6   3    0.08    0.14
  -9  -6   4    1.47    0.22
  -9  -6   4    1.42    0.26
  -9  -6   5    0.56    0.22
  -9  -6   5    0.40    0.20
  -9  -6   6    3.34    0.34
  -9  -6   6    3.20    0.31
  -9  -6   7    0.09    0.15
  -9  -6   7    0.04    0.21
  -9  -6   8    0.16    0.16
  -9  -6   9    0.08    0.14
  -9  -6  10    1.41    0.25
  -9  -6  10    0.84    0.16
  -9  -6  11    0.33    0.11
  -9  -6  12    2.13    0.32
  -9  -5  -2    0.12    0.10
  -9  -5  -2    0.24    0.10
  -9  -5  -2    0.15    0.11
  -9  -5  -2    0.21    0.10
  -9  -5  -2    0.16    0.08
  -9  -5  -1   12.90    0.55
  -9  -5  -1   13.78    0.58
  -9  -5  -1   14.04    0.57
  -9  -5  -1   12.01    0.51
  -9  -5   0    0.45    0.17
  -9  -5   0    0.34    0.19
  -9  -5   0    0.60    0.21
  -9  -5   0    0.51    0.14
  -9  -5   0    0.58    0.22
  -9  -5   1    1.17    0.25
  -9  -5   1    1.49    0.28
  -9  -5   1    1.39    0.22
  -9  -5   1    1.43    0.18
  -9  -5   1    1.36    0.24
  -9  -5   2    3.73    0.36
  -9  -5   2    3.25    0.32
  -9  -5   3    5.93    0.40
  -9  -5   3    6.67    0.45
  -9  -5   4   34.94    1.25
  -9  -5   6    0.17    0.19
  -9  -5  10   -0.12    0.18
  -9  -5  12    0.83    0.25
  -9  -4  -3    0.41    0.11
  -9  -4  -3    0.54    0.11
  -9  -4  -3    0.51    0.13
  -9  -4  -3    0.40    0.12
  -9  -4  -2    1.61    0.23
  -9  -4  -2    1.49    0.21
  -9  -4  -2    1.38    0.21
  -9  -4  -2    1.58    0.23
  -9  -4  -2    1.66    0.20
  -9  -4  -1    1.00    0.25
  -9  -4  -1    0.75    0.20
  -9  -4  -1    0.96    0.20
  -9  -4  -1    0.72    0.22
  -9  -4   0    0.20    0.21
  -9  -4   0    0.17    0.16
  -9  -4   0   -0.01    0.17
  -9  -4   1    5.76    0.37
  -9  -4   1    4.84    0.40
  -9  -4   2   41.09    1.49
  -9  -4   3    5.33    0.40
  -9  -4  11   -0.06    0.18
  -9  -4  12    0.59    0.18
  -9  -3  -4    0.22    0.10
  -9  -3  -4    0.18    0.10
  -9  -3  -4    0.25    0.11
  -9  -3  -4    0.23    0.09
  -9  -3  -4    0.20    0.11
  -9  -3  -3    0.44    0.18
  -9  -3  -3    0.49    0.16
  -9  -3  -3    0.46    0.12
  -9  -3  -3    0.41    0.17
  -9  -3  -3    0.35    0.17
  -9  -3  -2   16.30    0.69
  -9  -3  -2   14.36    0.61
  -9  -3  -2   15.76    0.69
  -9  -3  -2   14.80    0.61
  -9  -3  -1   10.07    0.48
  -9  -3  -1    9.72    0.53
  -9  -3  -1   10.11    0.55
  -9  -3   0    0.24    0.20
  -9  -3   0    0.49    0.20
  -9  -3   1   11.26    0.64
  -9  -3   1   14.16    0.65
  -9  -2  -5    0.30    0.10
  -9  -2  -5    0.42    0.10
  -9  -2  -5    0.50    0.10
  -9  -2  -4    2.39    0.21
  -9  -2  -4    2.83    0.25
  -9  -2  -4    2.40    0.23
  -9  -2  -4    2.32    0.21
  -9  -2  -3    0.05    0.18
  -9  -2  -3    0.02    0.19
  -9  -2  -3    0.13    0.13
  -9  -2  -3    0.17    0.16
  -9  -2  -3    0.05    0.14
  -9  -2  -2    0.20    0.15
  -9  -2  -2    0.06    0.16
  -9  -2  -2   -0.07    0.21
  -9  -2  -2    0.02    0.19
  -9  -2  -2    0.05    0.14
  -9  -2  -1    4.04    0.37
  -9  -2  -1    4.51    0.35
  -9  -2   0   12.16    0.59
  -9  -2   0   10.79    0.60
  -9  -2   3   14.33    1.18
  -9  -2   4   55.11    2.60
  -9  -1  -5    9.37    0.42
  -9  -1  -5    9.34    0.42
  -9  -1  -5    9.80    0.45
  -9  -1  -4    1.18    0.21
  -9  -1  -4    1.42    0.24
  -9  -1  -4    1.40    0.23
  -9  -1  -4    1.25    0.20
  -9  -1  -4    1.35    0.19
  -9  -1  -3    0.67    0.20
  -9  -1  -3    0.76    0.20
  -9  -1  -3    0.82    0.19
  -9  -1  -2    1.88    0.27
  -9  -1  -2    2.01    0.26
  -9  -1  -2    1.92    0.25
  -9  -1  -1    0.01    0.16
  -9  -1   1   38.25    2.04
  -9  -1   2    3.90    0.67
  -9  -1   3   41.72    2.23
  -9  -1   4    5.29    0.72
  -9   0  -6    0.24    0.11
  -9   0  -6    0.40    0.11
  -9   0  -6    0.36    0.13
  -9   0  -6    0.37    0.12
  -9   0  -5    8.76    0.43
  -9   0  -5    8.35    0.44
  -9   0  -5    8.60    0.44
  -9   0  -4    1.96    0.26
  -9   0  -4    2.28    0.21
  -9   0  -4    2.12    0.20
  -9   0  -4    2.19    0.26
  -9   0  -4    2.12    0.26
  -9   0  -3   17.89    0.78
  -9   0  -3   18.00    0.79
  -9   0  -2    1.99    0.26
  -9   0   0    0.07    0.36
  -9   0   1   32.42    1.88
  -9   0   2   20.46    1.48
  -9   0   3    9.45    0.98
  -9   1  -7    1.39    0.12
  -9   1  -6    0.37    0.14
  -9   1  -6    0.40    0.14
  -9   1  -6    0.31    0.14
  -9   1  -6    0.52    0.15
  -9   1  -5    0.38    0.15
  -9   1  -5    0.47    0.18
  -9   1  -5    0.44    0.18
  -9   1  -5    0.54    0.14
  -9   1  -5    0.48    0.19
  -9   1  -4   14.24    0.63
  -9   1  -4   15.03    0.69
  -9   1  -4   14.91    0.64
  -9   1  -4   15.42    0.70
  -9   1  -3    7.64    0.44
  -9   1  -3    7.20    0.43
  -9   1  -2    0.09    0.15
  -9   1   0   19.92    1.40
  -9   1   1   16.47    1.29
  -9   1   2   42.97    2.28
  -9   2  -7    0.50    0.11
  -9   2  -7    0.35    0.10
  -9   2  -7    0.53    0.10
  -9   2  -7    0.30    0.11
  -9   2  -6    0.45    0.14
  -9   2  -6    0.59    0.14
  -9   2  -6    0.58    0.11
  -9   2  -6    0.55    0.16
  -9   2  -6    0.41    0.16
  -9   2  -5    0.55    0.18
  -9   2  -5    0.55    0.20
  -9   2  -5    0.51    0.16
  -9   2  -5    0.58    0.15
  -9   2  -4    3.84    0.31
  -9   2  -4    3.85    0.29
  -9   2  -4    3.93    0.33
  -9   2  -3   17.10    0.75
  -9   2   1   20.42    1.43
  -9   3  -7    0.30    0.12
  -9   3  -7    0.18    0.12
  -9   3  -7    0.09    0.07
  -9   3  -7    0.14    0.10
  -9   3  -7    0.02    0.09
  -9   3  -7    0.04    0.10
  -9   3  -6    0.22    0.13
  -9   3  -6    0.34    0.12
  -9   3  -6    0.25    0.14
  -9   3  -6    0.27    0.14
  -9   3  -6    0.14    0.16
  -9   3  -5    3.18    0.27
  -9   3  -5    2.91    0.29
  -9   3  -5    2.95    0.28
  -9   3  -5    3.40    0.27
  -9   3  -4    0.07    0.17
  -9   3  -4    0.04    0.14
  -9   3  -4    0.06    0.15
  -9   3  -3    1.09    0.21
  -9   4  -7    7.03    0.35
  -9   4  -7    7.40    0.33
  -9   4  -7    7.18    0.35
  -9   4  -7    6.82    0.31
  -9   4  -7    7.82    0.37
  -9   4  -7    6.98    0.34
  -9   4  -6    7.08    0.36
  -9   4  -6    6.57    0.38
  -9   4  -6    6.90    0.39
  -9   4  -6    7.41    0.38
  -9   4  -6    6.22    0.33
  -9   4  -5   11.88    0.54
  -9   4  -5   12.30    0.56
  -9   4  -5   12.97    0.59
  -9   4  -4    0.12    0.17
  -9   4  -4    0.11    0.13
  -9   4  -3   15.45    0.68
  -9   5  -8    5.15    0.22
  -9   5  -8    5.10    0.22
  -9   5  -7    3.55    0.23
  -9   5  -7    3.15    0.21
  -9   5  -7    3.71    0.24
  -9   5  -7    3.39    0.24
  -9   5  -7    3.64    0.25
  -9   5  -6    1.37    0.20
  -9   5  -6    1.63    0.22
  -9   5  -6    1.54    0.19
  -9   5  -6    1.38    0.17
  -9   5  -6    1.48    0.21
  -9   5  -5   21.62    0.84
  -9   5  -5   23.31    0.88
  -9   5  -5   21.94    0.85
  -9   5  -4    2.29    0.25
  -9   5  -3    7.03    0.41
  -9   6  -8    0.31    0.07
  -9   6  -7    0.23    0.12
  -9   6  -7    0.34    0.12
  -9   6  -7    0.40    0.10
  -9   6  -7    0.40    0.13
  -9   6  -7    0.14    0.12
  -9   6  -7    0.37    0.11
  -9   6  -6    2.89    0.24
  -9   6  -6    3.13    0.26
  -9   6  -6    2.87    0.23
  -9   6  -5   20.36    0.79
  -9   6  -5   20.14    0.74
  -9   6  -4   12.67    0.57
  -9   7  -7    1.38    0.13
  -9   7  -7    1.50    0.16
  -9   7  -7    1.63    0.17
  -9   7  -7    1.38    0.14
  -9   7  -6    7.28    0.38
  -9   7  -6    6.90    0.35
  -9   7  -6    6.07    0.31
  -9   7  -6    6.69    0.35
  -9   7  -5    0.15    0.11
  -9   7  -5    0.21    0.09
  -9   7  -4    2.01    0.22
  -9   7  -4    1.58    0.18
  -9   7  -3    9.89    0.48
  -9   8  -7   -0.01    0.08
  -9   8  -7   -0.02    0.06
  -9   8  -7    0.04    0.08
  -9   8  -7   -0.02    0.07
  -9   8  -7    0.00    0.08
  -9   8  -6    0.93    0.16
  -9   8  -6    0.96    0.14
  -9   8  -6    0.82    0.13
  -9   8  -6    0.90    0.12
  -9   8  -5    0.97    0.13
  -9   8  -5    0.97    0.15
  -9   8  -4    0.42    0.13
  -9   8  -4    0.38    0.14
  -9   8  -3   67.75    2.04
  -9   9  -6    0.42    0.09
  -9   9  -6    0.39    0.10
  -9   9  -6    0.39    0.08
  -9   9  -6    0.36    0.10
  -9   9  -5    0.22    0.10
  -9   9  -5    0.31    0.08
  -9   9  -4    1.21    0.16
  -9   9  -4    0.90    0.12
  -9   9  -4    1.17    0.14
  -9   9  -3    0.50    0.12
  -9   9  -2   25.00    0.87
  -9   9  -1    0.30    0.11
  -9   9   1    0.02    0.08
  -9   9   2    0.72    0.11
  -9  10  -5    1.65    0.12
  -9  10  -5    1.68    0.13
  -9  10  -4    4.82    0.24
  -9  10  -4    3.81    0.20
  -9  10  -3    3.69    0.20
  -9  10  -3    4.07    0.22
  -9  10  -2    2.50    0.18
  -9  10  -1   10.41    0.38
  -8 -10   5    1.02    0.12
  -8 -10   5    1.00    0.12
  -8 -10   6   -0.02    0.11
  -8 -10   6   -0.01    0.08
  -8 -10   6   -0.01    0.10
  -8 -10   7    1.78    0.17
  -8 -10   7    1.59    0.17
  -8 -10   7    1.38    0.15
  -8 -10   7    1.40    0.17
  -8 -10   7    1.53    0.16
  -8 -10   8    6.74    0.33
  -8 -10   8    6.94    0.34
  -8 -10   8    6.56    0.33
  -8 -10   8    6.89    0.33
  -8 -10   9    8.94    0.37
  -8 -10   9    9.73    0.40
  -8 -10   9    9.29    0.39
  -8  -9   2    0.02    0.08
  -8  -9   2    0.00    0.09
  -8  -9   3    0.04    0.08
  -8  -9   3    0.17    0.13
  -8  -9   3    0.21    0.10
  -8  -9   3    0.16    0.14
  -8  -9   3    0.15    0.13
  -8  -9   4    0.17    0.15
  -8  -9   4    0.22    0.16
  -8  -9   4    0.11    0.17
  -8  -9   4    0.19    0.16
  -8  -9   4    0.10    0.10
  -8  -9   5    1.80    0.23
  -8  -9   5    1.65    0.21
  -8  -9   5    1.43    0.20
  -8  -9   5    1.45    0.24
  -8  -9   6    0.59    0.21
  -8  -9   6    0.49    0.16
  -8  -9   6    0.77    0.17
  -8  -9   6    0.68    0.22
  -8  -9   6    0.78    0.19
  -8  -9   7    0.27    0.18
  -8  -9   7    0.11    0.11
  -8  -9   7    0.26    0.15
  -8  -9   8    2.98    0.26
  -8  -9   8    2.94    0.29
  -8  -9   8    2.38    0.27
  -8  -9   9    2.87    0.26
  -8  -9   9    2.74    0.27
  -8  -9  10    1.03    0.18
  -8  -9  10    1.30    0.21
  -8  -9  10    0.59    0.13
  -8  -9  10    0.92    0.15
  -8  -9  11    0.53    0.15
  -8  -9  11    0.63    0.18
  -8  -9  11    0.67    0.15
  -8  -9  11    0.53    0.11
  -8  -8   0    2.91    0.18
  -8  -8   0    2.69    0.18
  -8  -8   1    0.39    0.13
  -8  -8   1    0.27    0.11
  -8  -8   1    0.35    0.14
  -8  -8   1    0.27    0.13
  -8  -8   1    0.08    0.14
  -8  -8   1    0.41    0.15
  -8  -8   1    0.30    0.08
  -8  -8   2    0.97    0.21
  -8  -8   2    1.41    0.23
  -8  -8   2    1.23    0.19
  -8  -8   2    1.29    0.21
  -8  -8   2    1.18    0.21
  -8  -8   2    1.08    0.20
  -8  -8   3    2.43    0.24
  -8  -8   3    3.03    0.30
  -8  -8   3    2.63    0.31
  -8  -8   3    2.55    0.26
  -8  -8   3    2.46    0.26
  -8  -8   3    2.36    0.28
  -8  -8   4    0.63    0.19
  -8  -8   4    0.41    0.21
  -8  -8   4    0.60    0.23
  -8  -8   4    0.65    0.26
  -8  -8   4    0.60    0.26
  -8  -8   4    0.38    0.17
  -8  -8   5    6.05    0.45
  -8  -8   5    5.32    0.39
  -8  -8   5    5.31    0.42
  -8  -8   5    5.57    0.40
  -8  -8   6    2.60    0.33
  -8  -8   6    2.27    0.29
  -8  -8   6    2.35    0.29
  -8  -8   6    2.28    0.27
  -8  -8   7    4.37    0.39
  -8  -8   7    4.10    0.31
  -8  -8   7    3.61    0.30
  -8  -8   7    4.57    0.36
  -8  -8   8    0.06    0.19
  -8  -8   8    0.15    0.21
  -8  -8   8    0.22    0.16
  -8  -8   9   13.88    0.59
  -8  -8   9   15.13    0.67
  -8  -8  10   11.49    0.57
  -8  -8  10   10.20    0.50
  -8  -8  11   -0.01    0.16
  -8  -8  11    0.11    0.12
  -8  -8  11   -0.13    0.20
  -8  -8  12    1.69    0.16
  -8  -8  12    1.77    0.20
  -8  -7  -1    7.71    0.33
  -8  -7  -1    8.57    0.37
  -8  -7  -1    7.54    0.34
  -8  -7  -1    8.21    0.38
  -8  -7  -1    9.01    0.38
  -8  -7  -1    8.22    0.38
  -8  -7  -1    8.87    0.39
  -8  -7   0    5.08    0.34
  -8  -7   0    5.02    0.35
  -8  -7   0    5.21    0.33
  -8  -7   0    5.02    0.31
  -8  -7   0    5.09    0.34
  -8  -7   0    4.86    0.30
  -8  -7   0    5.08    0.35
  -8  -7   0    5.22    0.35
  -8  -7   1    2.23    0.29
  -8  -7   1    2.46    0.28
  -8  -7   1    2.69    0.29
  -8  -7   1    2.73    0.30
  -8  -7   1    2.20    0.23
  -8  -7   1    2.59    0.31
  -8  -7   2    9.39    0.48
  -8  -7   2   10.43    0.55
  -8  -7   2   10.73    0.57
  -8  -7   2   11.52    0.58
  -8  -7   2   10.27    0.56
  -8  -7   3    6.65    0.47
  -8  -7   3    8.26    0.54
  -8  -7   3    7.26    0.45
  -8  -7   3    8.25    0.50
  -8  -7   3    7.19    0.46
  -8  -7   4   15.36    0.69
  -8  -7   4   14.28    0.73
  -8  -7   4   17.10    0.74
  -8  -7   4   16.52    0.78
  -8  -7   4   17.78    0.81
  -8  -7   5    0.17    0.23
  -8  -7   5    0.25    0.17
  -8  -7   5    0.41    0.24
  -8  -7   6   17.13    0.79
  -8  -7   6   16.90    0.76
  -8  -7   7   10.46    0.55
  -8  -7   7   10.77    0.59
  -8  -7   7   11.48    0.63
  -8  -7   8    0.15    0.20
  -8  -7   9   -0.04    0.20
  -8  -7   9    0.27    0.20
  -8  -7  10    0.46    0.22
  -8  -7  10    0.14    0.15
  -8  -7  10    0.05    0.14
  -8  -7  11   11.96    0.58
  -8  -7  11   13.46    0.67
  -8  -7  12   14.77    0.65
  -8  -7  12   17.67    0.74
  -8  -7  13   -0.01    0.22
  -8  -7  13    0.08    0.13
  -8  -6  -3    2.49    0.16
  -8  -6  -3    2.84    0.17
  -8  -6  -2   -0.02    0.15
  -8  -6  -2    0.04    0.10
  -8  -6  -2   -0.06    0.13
  -8  -6  -2    0.13    0.14
  -8  -6  -2   -0.08    0.15
  -8  -6  -2   -0.07    0.13
  -8  -6  -2    0.04    0.08
  -8  -6  -1    1.67    0.24
  -8  -6  -1    1.36    0.24
  -8  -6  -1    1.44    0.25
  -8  -6  -1    1.48    0.18
  -8  -6  -1    1.65    0.23
  -8  -6  -1    1.73    0.26
  -8  -6  -1    1.74    0.26
  -8  -6   0    0.34    0.23
  -8  -6   0    0.35    0.22
  -8  -6   0    0.42    0.19
  -8  -6   0    0.57    0.24
  -8  -6   1    0.95    0.22
  -8  -6   1    1.10    0.27
  -8  -6   1    0.96    0.25
  -8  -6   1    0.99    0.29
  -8  -6   1    0.49    0.25
  -8  -6   2   13.91    0.71
  -8  -6   2   13.10    0.69
  -8  -6   2   12.95    0.70
  -8  -6   2   12.01    0.61
  -8  -6   2   14.55    0.70
  -8  -6   3    2.82    0.34
  -8  -6   3    2.66    0.32
  -8  -6   3    2.07    0.30
  -8  -6   3    3.08    0.36
  -8  -6   4   16.67    0.74
  -8  -6   4   19.07    0.80
  -8  -6   5   52.09    1.73
  -8  -6   6   12.68    0.65
  -8  -6   6   11.07    0.63
  -8  -6   7    2.00    0.28
  -8  -6   8    0.74    0.22
  -8  -6   9    0.43    0.21
  -8  -6   9    0.27    0.18
  -8  -6  10    1.84    0.29
  -8  -6  11   26.11    1.05
  -8  -6  12    0.88    0.27
  -8  -6  12    0.70    0.16
  -8  -6  13    3.75    0.30
  -8  -6  13    6.20    0.50
  -8  -5  -4    0.03    0.07
  -8  -5  -4    0.12    0.08
  -8  -5  -4    0.02    0.08
  -8  -5  -3    4.92    0.29
  -8  -5  -3    5.23    0.33
  -8  -5  -3    4.77    0.33
  -8  -5  -3    4.54    0.28
  -8  -5  -3    5.31    0.32
  -8  -5  -2   18.29    0.74
  -8  -5  -2   18.50    0.76
  -8  -5  -2   18.76    0.77
  -8  -5  -2   17.19    0.72
  -8  -5  -2   18.47    0.80
  -8  -5  -1    2.06    0.31
  -8  -5  -1    2.23    0.28
  -8  -5  -1    2.13    0.30
  -8  -5  -1    1.89    0.25
  -8  -5  -1    2.44    0.32
  -8  -5  -1    1.99    0.33
  -8  -5   0   13.30    0.67
  -8  -5   0   11.63    0.59
  -8  -5   0   12.62    0.64
  -8  -5   0   12.40    0.69
  -8  -5   0   14.02    0.71
  -8  -5   1    3.39    0.39
  -8  -5   1    2.79    0.33
  -8  -5   1    2.64    0.30
  -8  -5   1    2.89    0.37
  -8  -5   2    0.09    0.22
  -8  -5   2    0.24    0.24
  -8  -5   3    2.24    0.32
  -8  -5   3    2.70    0.32
  -8  -5   4    4.03    0.62
  -8  -5   5    2.92    0.54
  -8  -5   6    1.01    0.38
  -8  -5   9   -0.03    0.17
  -8  -5  10    1.47    0.25
  -8  -5  11    0.15    0.19
  -8  -5  12   -0.07    0.22
  -8  -5  13    0.36    0.23
  -8  -4  -5    1.39    0.13
  -8  -4  -5    1.19    0.12
  -8  -4  -5    1.13    0.13
  -8  -4  -4    0.23    0.12
  -8  -4  -4    0.15    0.17
  -8  -4  -4    0.20    0.14
  -8  -4  -4    0.22    0.16
  -8  -4  -4    0.14    0.14
  -8  -4  -4    0.18    0.14
  -8  -4  -3    3.37    0.35
  -8  -4  -3    3.77    0.33
  -8  -4  -3    3.81    0.32
  -8  -4  -3    3.34    0.31
  -8  -4  -3    4.13    0.35
  -8  -4  -2    0.14    0.21
  -8  -4  -2    0.01    0.15
  -8  -4  -2    0.05    0.19
  -8  -4  -2    0.18    0.23
  -8  -4  -1    4.67    0.38
  -8  -4  -1    5.16    0.37
  -8  -4  -1    4.45    0.42
  -8  -4  -1    5.18    0.42
  -8  -4   0   35.18    1.32
  -8  -4   0   34.38    1.32
  -8  -4   1    1.09    0.25
  -8  -4   1    0.80    0.25
  -8  -4   1    0.93    0.39
  -8  -4   2    3.11    0.56
  -8  -4   2    3.66    0.39
  -8  -4   3   10.38    0.95
  -8  -4   4   19.27    1.32
  -8  -4   5   36.14    1.90
  -8  -4   6   11.84    1.00
  -8  -4   7    3.26    0.51
  -8  -4  12   19.50    0.84
  -8  -4  13   -0.07    0.34
  -8  -4  13    0.06    0.15
  -8  -3  -5    1.10    0.17
  -8  -3  -5    1.19    0.18
  -8  -3  -5    1.20    0.19
  -8  -3  -5    0.89    0.13
  -8  -3  -5    1.00    0.17
  -8  -3  -4    0.23    0.19
  -8  -3  -4    0.09    0.20
  -8  -3  -4    0.32    0.22
  -8  -3  -4    0.26    0.16
  -8  -3  -4    0.22    0.17
  -8  -3  -3    1.57    0.29
  -8  -3  -3    1.63    0.27
  -8  -3  -3    1.63    0.24
  -8  -3  -3    1.29    0.28
  -8  -3  -2    2.43    0.27
  -8  -3  -2    2.44    0.30
  -8  -3  -2    2.15    0.30
  -8  -3  -2    2.74    0.36
  -8  -3  -2    2.48    0.34
  -8  -3  -1   29.58    1.20
  -8  -3  -1   33.34    1.21
  -8  -3   0   18.36    0.80
  -8  -3   0   17.44    0.85
  -8  -3   0   16.53    1.22
  -8  -3   0   19.10    1.30
  -8  -3   1   12.13    1.04
  -8  -3   1   10.35    0.60
  -8  -3   1    9.63    0.93
  -8  -3   2    8.42    0.89
  -8  -3   2   18.20    1.25
  -8  -3   3   44.86    2.20
  -8  -3   4   40.68    2.05
  -8  -3   5    0.24    0.30
  -8  -3   6    2.42    0.48
  -8  -3  12   11.99    0.71
  -8  -3  13    0.03    0.24
  -8  -2  -6    0.05    0.11
  -8  -2  -6    0.02    0.10
  -8  -2  -6    0.05    0.12
  -8  -2  -5    1.03    0.21
  -8  -2  -5    0.87    0.20
  -8  -2  -5    1.09    0.22
  -8  -2  -5    0.95    0.22
  -8  -2  -4    2.81    0.28
  -8  -2  -4    2.82    0.32
  -8  -2  -4    2.63    0.30
  -8  -2  -3    5.27    0.45
  -8  -2  -3    5.28    0.39
  -8  -2  -3    5.47    0.43
  -8  -2  -2   86.95    2.67
  -8  -2  -2   82.40    2.71
  -8  -2  -2   86.62    2.71
  -8  -2  -1   27.44    1.14
  -8  -2  -1   26.07    1.60
  -8  -2  -1   32.63    1.74
  -8  -2  -1   29.89    1.16
  -8  -2  -1   29.53    1.12
  -8  -2   0    2.21    0.54
  -8  -2   0    1.52    0.45
  -8  -2   1    1.08    0.44
  -8  -2   1    1.02    0.39
  -8  -2   2   57.54    2.61
  -8  -2   3   71.24    3.02
  -8  -2   4    1.21    0.42
  -8  -2   5    5.59    0.69
  -8  -2  12   10.90    0.75
  -8  -2  13    5.43    0.62
  -8  -1  -7    3.50    0.20
  -8  -1  -7    3.88    0.23
  -8  -1  -7    3.93    0.23
  -8  -1  -6    0.95    0.15
  -8  -1  -6    1.40    0.22
  -8  -1  -6    0.95    0.19
  -8  -1  -6    1.28    0.20
  -8  -1  -5    0.05    0.19
  -8  -1  -5    0.12    0.18
  -8  -1  -5    0.09    0.20
  -8  -1  -5   -0.18    0.22
  -8  -1  -4    0.90    0.18
  -8  -1  -4    0.75    0.25
  -8  -1  -4    1.13    0.24
  -8  -1  -4    1.00    0.27
  -8  -1  -4    1.08    0.21
  -8  -1  -3    3.36    0.35
  -8  -1  -3    3.39    0.31
  -8  -1  -3    3.27    0.29
  -8  -1  -3    3.62    0.38
  -8  -1  -2   39.55    1.97
  -8  -1  -2   33.84    1.87
  -8  -1  -2   38.50    1.38
  -8  -1  -2   35.08    1.38
  -8  -1  -1  175.88    5.04
  -8  -1  -1  189.37    5.93
  -8  -1   0  104.10    3.52
  -8  -1   0   64.17    3.05
  -8  -1   1   38.92    2.04
  -8  -1   2   35.55    1.93
  -8  -1   3   20.76    1.42
  -8  -1   4   15.85    1.20
  -8  -1   5    0.12    0.25
  -8  -1  13    2.70    0.35
  -8   0  -7    2.94    0.23
  -8   0  -7    2.96    0.25
  -8   0  -7    3.15    0.26
  -8   0  -6    5.35    0.31
  -8   0  -6    5.42    0.39
  -8   0  -6    5.28    0.37
  -8   0  -6    5.38    0.37
  -8   0  -6    5.47    0.35
  -8   0  -6    5.41    0.31
  -8   0  -5    2.30    0.31
  -8   0  -5    2.26    0.23
  -8   0  -5    2.28    0.24
  -8   0  -5    2.57    0.28
  -8   0  -5    2.51    0.33
  -8   0  -5    2.20    0.25
  -8   0  -5    2.23    0.29
  -8   0  -4    9.68    0.56
  -8   0  -4    8.91    0.51
  -8   0  -4    9.48    0.54
  -8   0  -3   18.63    0.83
  -8   0  -3   18.56    0.80
  -8   0  -2   25.57    1.01
  -8   0  -2   24.37    0.98
  -8   0  -2   23.02    1.47
  -8   0  -1   -0.10    0.30
  -8   0   2   44.44    2.25
  -8   0   3    0.04    0.28
  -8   0   4   39.61    1.98
  -8   0  12    2.32    0.40
  -8   1  -8    5.92    0.30
  -8   1  -8    6.09    0.28
  -8   1  -8    6.48    0.30
  -8   1  -7    4.36    0.27
  -8   1  -7    4.18    0.31
  -8   1  -7    4.38    0.27
  -8   1  -7    4.32    0.30
  -8   1  -7    4.60    0.34
  -8   1  -7    4.60    0.31
  -8   1  -6    0.12    0.17
  -8   1  -6    0.20    0.15
  -8   1  -6    0.41    0.19
  -8   1  -6    0.26    0.17
  -8   1  -6    0.21    0.15
  -8   1  -5   19.21    0.83
  -8   1  -5   20.79    0.84
  -8   1  -5   19.65    0.87
  -8   1  -5   19.82    0.86
  -8   1  -5   20.84    0.83
  -8   1  -4    2.40    0.30
  -8   1  -4    2.41    0.28
  -8   1  -4    2.50    0.28
  -8   1  -4    2.57    0.28
  -8   1  -3    0.17    0.16
  -8   1  -3    0.20    0.29
  -8   1  -3    0.22    0.18
  -8   1  -2   19.16    1.29
  -8   1   2    0.08    0.29
  -8   1   3    4.82    0.65
  -8   1  11   -0.36    0.35
  -8   2  -8    0.10    0.09
  -8   2  -8    0.20    0.14
  -8   2  -8    0.11    0.12
  -8   2  -8    0.13    0.10
  -8   2  -8   -0.01    0.12
  -8   2  -8    0.07    0.09
  -8   2  -8    0.06    0.11
  -8   2  -7   10.75    0.51
  -8   2  -7   10.39    0.51
  -8   2  -7   10.69    0.53
  -8   2  -7   11.67    0.52
  -8   2  -7   11.58    0.54
  -8   2  -6    0.51    0.18
  -8   2  -6    0.25    0.18
  -8   2  -6    0.44    0.16
  -8   2  -6    0.23    0.24
  -8   2  -6    0.25    0.19
  -8   2  -6    0.36    0.18
  -8   2  -5    2.84    0.30
  -8   2  -5    3.00    0.32
  -8   2  -5    2.81    0.30
  -8   2  -5    2.85    0.28
  -8   2  -5    2.97    0.32
  -8   2  -4   45.98    1.57
  -8   2  -4   45.00    1.56
  -8   2  -4   43.91    1.53
  -8   2  -3   17.89    1.04
  -8   2  -3   16.61    0.77
  -8   2  -3   18.22    1.05
  -8   2  -2   23.33    1.22
  -8   2  -2   23.28    1.22
  -8   2  -1    9.84    0.74
  -8   2  -1    9.26    0.72
  -8   3  -8   10.87    0.47
  -8   3  -8   10.39    0.48
  -8   3  -8   10.47    0.45
  -8   3  -8   10.69    0.47
  -8   3  -8   10.68    0.47
  -8   3  -8   10.80    0.47
  -8   3  -8   11.31    0.47
  -8   3  -7    0.81    0.17
  -8   3  -7    0.98    0.20
  -8   3  -7    0.80    0.21
  -8   3  -7    0.95    0.22
  -8   3  -7    0.81    0.20
  -8   3  -7    0.85    0.20
  -8   3  -6    4.92    0.38
  -8   3  -6    5.23    0.38
  -8   3  -6    4.69    0.38
  -8   3  -6    4.29    0.34
  -8   3  -6    4.60    0.37
  -8   3  -5    0.34    0.20
  -8   3  -5    0.24    0.17
  -8   3  -5    0.23    0.20
  -8   3  -4   53.51    2.18
  -8   3  -4   54.80    1.82
  -8   3  -4   54.65    2.19
  -8   3  -3   73.00    2.74
  -8   3  -3   73.96    2.75
  -8   3  -2    7.21    0.65
  -8   3  -2    7.53    0.67
  -8   3  -1   13.11    0.89
  -8   3  -1   13.23    0.89
  -8   3   0  114.63    3.85
  -8   3   0  114.43    3.85
  -8   3   1   22.38    1.20
  -8   3   1   22.77    1.20
  -8   3  11    0.52    0.15
  -8   4  -9    5.62    0.27
  -8   4  -9    5.03    0.24
  -8   4  -9    4.58    0.22
  -8   4  -9    5.08    0.25
  -8   4  -9    5.37    0.25
  -8   4  -8    0.51    0.16
  -8   4  -8    0.51    0.16
  -8   4  -8    0.47    0.16
  -8   4  -8    0.41    0.15
  -8   4  -8    0.53    0.16
  -8   4  -8    0.57    0.15
  -8   4  -7   25.29    0.98
  -8   4  -7   24.61    0.94
  -8   4  -7   25.80    0.96
  -8   4  -7   25.59    0.97
  -8   4  -7   26.97    0.98
  -8   4  -6    3.11    0.27
  -8   4  -6    2.96    0.31
  -8   4  -6    2.77    0.32
  -8   4  -6    3.09    0.30
  -8   4  -5    3.21    0.28
  -8   4  -5    3.43    0.33
  -8   4  -5    3.45    0.30
  -8   4  -4   18.84    1.10
  -8   4  -4   17.31    0.75
  -8   4  -4   18.26    1.09
  -8   4  -3   11.81    0.86
  -8   4  -3   11.35    0.85
  -8   4  -2   31.22    1.54
  -8   4  -2   32.66    1.57
  -8   4  -1   21.81    1.23
  -8   4  -1   21.79    1.23
  -8   4   0   57.96    2.29
  -8   4   0   55.42    2.26
  -8   4   1   96.14    3.44
  -8   4   1  102.38    3.49
  -8   4   2    5.78    0.59
  -8   4   2    5.88    0.59
  -8   4  10    3.70    0.25
  -8   5  -9    0.18    0.07
  -8   5  -9    0.01    0.10
  -8   5  -9    0.05    0.08
  -8   5  -9    0.06    0.09
  -8   5  -8   22.23    0.81
  -8   5  -8   20.93    0.79
  -8   5  -8   21.66    0.79
  -8   5  -8   22.38    0.81
  -8   5  -8   21.76    0.81
  -8   5  -7    0.42    0.16
  -8   5  -7    0.51    0.19
  -8   5  -7    0.52    0.13
  -8   5  -7    0.46    0.14
  -8   5  -7    0.41    0.18
  -8   5  -6   17.47    0.73
  -8   5  -6   18.90    0.76
  -8   5  -6   18.06    0.79
  -8   5  -6   18.84    0.81
  -8   5  -6   17.76    0.72
  -8   5  -5    4.04    0.34
  -8   5  -5    4.17    0.32
  -8   5  -5    4.05    0.33
  -8   5  -4   56.83    1.86
  -8   5  -4   56.24    1.85
  -8   5  -3    0.62    0.27
  -8   5  -3    0.45    0.27
  -8   5  -2    0.79    0.31
  -8   5  -2    0.88    0.32
  -8   5  -1   40.02    1.82
  -8   5  -1   38.88    1.80
  -8   5   0   25.35    1.37
  -8   5   0   27.13    1.41
  -8   5   1   94.32    3.36
  -8   5   1   93.60    3.36
  -8   5   2   30.72    1.52
  -8   5   2   31.62    1.54
  -8   6  -9    1.15    0.13
  -8   6  -9    1.38    0.14
  -8   6  -9    1.31    0.11
  -8   6  -9    1.27    0.14
  -8   6  -8    1.88    0.20
  -8   6  -8    1.62    0.16
  -8   6  -8    2.10    0.22
  -8   6  -8    2.14    0.22
  -8   6  -8    1.86    0.21
  -8   6  -8    1.58    0.19
  -8   6  -7    2.30    0.22
  -8   6  -7    2.70    0.24
  -8   6  -7    2.27    0.25
  -8   6  -7    2.59    0.28
  -8   6  -7    2.61    0.28
  -8   6  -7    2.44    0.21
  -8   6  -6    0.75    0.17
  -8   6  -6    0.95    0.19
  -8   6  -6    0.59    0.17
  -8   6  -5   31.68    1.17
  -8   6  -5   32.52    1.18
  -8   6  -5   31.61    1.17
  -8   6  -4   17.74    0.75
  -8   6  -2   18.26    1.13
  -8   6  -2   18.06    1.12
  -8   6  -1    6.60    0.66
  -8   6  -1    6.38    0.66
  -8   6   0    6.57    0.66
  -8   6   0    7.35    0.69
  -8   6   1   -0.10    0.22
  -8   6   1    0.05    0.21
  -8   6   2   -0.10    0.23
  -8   6   2   -0.10    0.23
  -8   7  -9    0.89    0.12
  -8   7  -9    0.67    0.11
  -8   7  -9    0.78    0.10
  -8   7  -9    0.78    0.10
  -8   7  -8    2.16    0.19
  -8   7  -8    1.94    0.17
  -8   7  -8    2.08    0.20
  -8   7  -8    1.99    0.21
  -8   7  -8    2.20    0.20
  -8   7  -7    1.60    0.19
  -8   7  -7    1.22    0.22
  -8   7  -7    1.34    0.21
  -8   7  -7    1.83    0.20
  -8   7  -7    1.53    0.19
  -8   7  -6    0.44    0.16
  -8   7  -6    0.35    0.16
  -8   7  -6    0.49    0.16
  -8   7  -6    0.70    0.14
  -8   7  -5    5.11    0.37
  -8   7  -5    5.04    0.37
  -8   7  -5    4.90    0.34
  -8   7  -4   24.08    0.94
  -8   7  -3   45.63    1.54
  -8   8  -9    0.54    0.09
  -8   8  -9    0.58    0.09
  -8   8  -9    0.63    0.08
  -8   8  -9    0.63    0.09
  -8   8  -8    0.14    0.12
  -8   8  -8    0.26    0.09
  -8   8  -8    0.09    0.10
  -8   8  -8    0.17    0.11
  -8   8  -8    0.18    0.09
  -8   8  -7    0.71    0.15
  -8   8  -7    0.71    0.16
  -8   8  -7    0.62    0.14
  -8   8  -7    0.59    0.14
  -8   8  -6    0.04    0.11
  -8   8  -6    0.06    0.14
  -8   8  -6   -0.01    0.13
  -8   8  -6    0.07    0.14
  -8   8  -5    0.89    0.16
  -8   8  -5    0.90    0.19
  -8   8  -5    0.86    0.17
  -8   8  -4    0.20    0.15
  -8   8  -4    0.21    0.14
  -8   8  -3   56.39    1.84
  -8   9  -8    0.03    0.07
  -8   9  -8    0.01    0.07
  -8   9  -8    0.03    0.07
  -8   9  -8    0.01    0.10
  -8   9  -8   -0.02    0.09
  -8   9  -8    0.08    0.09
  -8   9  -7    5.45    0.31
  -8   9  -7    4.61    0.28
  -8   9  -7    4.87    0.28
  -8   9  -7    4.50    0.28
  -8   9  -6    2.56    0.23
  -8   9  -6    2.45    0.19
  -8   9  -6    2.88    0.25
  -8   9  -6    2.58    0.22
  -8   9  -6    2.63    0.23
  -8   9  -5    0.46    0.17
  -8   9  -5    0.41    0.13
  -8   9  -5    0.42    0.14
  -8   9  -4    4.87    0.35
  -8   9  -4    4.69    0.33
  -8   9  -3    0.41    0.18
  -8   9  -2   61.18    1.95
  -8   9  -2   63.89    1.94
  -8   9  -1    4.42    0.32
  -8   9   1    0.35    0.15
  -8   9   2    3.70    0.27
  -8   9   3    1.14    0.16
  -8   9   4    0.87    0.14
  -8   9   5    1.33    0.12
  -8   9   5    1.46    0.12
  -8  10  -7    0.02    0.07
  -8  10  -7    0.01    0.07
  -8  10  -7   -0.05    0.10
  -8  10  -7   -0.02    0.08
  -8  10  -6    0.01    0.10
  -8  10  -6    0.04    0.07
  -8  10  -6    0.05    0.10
  -8  10  -6   -0.01    0.10
  -8  10  -6    0.11    0.09
  -8  10  -5    0.03    0.09
  -8  10  -5    0.05    0.12
  -8  10  -5    0.04    0.11
  -8  10  -4    5.51    0.33
  -8  10  -4    5.56    0.34
  -8  10  -3   11.78    0.50
  -8  10  -3   12.79    0.56
  -8  10  -2    2.01    0.19
  -8  10  -2    2.17    0.20
  -8  10  -1    0.08    0.13
  -8  10  -1    0.10    0.10
  -8  10   0    0.40    0.14
  -8  10   1    2.85    0.19
  -8  10   2    0.06    0.08
  -8  10   2    0.00    0.06
  -8  11  -6    0.34    0.07
  -8  11  -6    0.36    0.07
  -8  11  -6    0.31    0.08
  -8  11  -5    0.03    0.07
  -8  11  -5    0.02    0.09
  -8  11  -5    0.03    0.06
  -8  11  -5    0.01    0.08
  -8  11  -4    1.87    0.17
  -8  11  -4    1.90    0.16
  -8  11  -3    0.40    0.11
  -8  11  -3    0.54    0.13
  -8  11  -2    0.40    0.09
  -8  11  -2    0.49    0.12
  -8  11  -2    0.29    0.08
  -8  11  -1    3.46    0.20
  -8  11  -1    2.84    0.17
  -8  11   0    0.44    0.09
  -8  11   1    0.02    0.06
  -7 -11   5    0.76    0.11
  -7 -11   6    1.47    0.14
  -7 -11   6    1.14    0.13
  -7 -11   6    1.27    0.15
  -7 -11   7    0.18    0.08
  -7 -11   7    0.16    0.11
  -7 -11   7    0.21    0.09
  -7 -11   7    0.22    0.12
  -7 -11   8    0.25    0.12
  -7 -11   8    0.18    0.09
  -7 -11   8    0.21    0.11
  -7 -11   9    2.06    0.18
  -7 -11   9    2.59    0.19
  -7 -11   9    1.99    0.16
  -7 -11   9    2.32    0.18
  -7 -11   9    2.25    0.18
  -7 -11  10    0.44    0.10
  -7 -10   2    0.85    0.12
  -7 -10   2    1.04    0.13
  -7 -10   3    1.90    0.18
  -7 -10   3    1.60    0.18
  -7 -10   3    1.92    0.20
  -7 -10   4    4.54    0.32
  -7 -10   4    4.64    0.33
  -7 -10   4    4.95    0.33
  -7 -10   4    4.13    0.29
  -7 -10   4    4.23    0.28
  -7 -10   4    4.52    0.33
  -7 -10   5    0.27    0.13
  -7 -10   5    0.61    0.19
  -7 -10   5    0.68    0.21
  -7 -10   5    0.36    0.18
  -7 -10   5    0.44    0.13
  -7 -10   5    0.55    0.23
  -7 -10   5    0.33    0.18
  -7 -10   5    0.31    0.14
  -7 -10   6    0.79    0.16
  -7 -10   6    1.00    0.22
  -7 -10   6    0.90    0.22
  -7 -10   6    0.86    0.20
  -7 -10   6    0.98    0.24
  -7 -10   6    0.52    0.15
  -7 -10   7    6.27    0.42
  -7 -10   7    5.83    0.34
  -7 -10   7    6.25    0.40
  -7 -10   7    6.12    0.41
  -7 -10   7    6.30    0.37
  -7 -10   8    0.31    0.11
  -7 -10   8    0.55    0.21
  -7 -10   8    0.51    0.13
  -7 -10   8    0.46    0.20
  -7 -10   8    0.63    0.23
  -7 -10   8    0.59    0.20
  -7 -10   9   12.39    0.59
  -7 -10   9   13.57    0.60
  -7 -10   9   14.17    0.64
  -7 -10   9   12.94    0.61
  -7 -10  10    0.49    0.16
  -7 -10  10    0.45    0.16
  -7 -10  10    0.42    0.17
  -7 -10  10    0.54    0.21
  -7 -10  10    0.59    0.20
  -7 -10  11    0.11    0.08
  -7 -10  11    0.03    0.13
  -7 -10  11    0.07    0.10
  -7 -10  11    0.12    0.16
  -7 -10  11    0.01    0.15
  -7 -10  11    0.17    0.17
  -7  -9   0    2.38    0.16
  -7  -9   0    2.17    0.15
  -7  -9   1    9.18    0.44
  -7  -9   1    7.91    0.37
  -7  -9   1    8.42    0.39
  -7  -9   1    9.01    0.43
  -7  -9   1    9.19    0.44
  -7  -9   1    8.63    0.41
  -7  -9   2   12.65    0.57
  -7  -9   2   13.65    0.60
  -7  -9   2   13.46    0.60
  -7  -9   2   14.29    0.62
  -7  -9   2   11.84    0.53
  -7  -9   2   12.97    0.60
  -7  -9   2   14.08    0.62
  -7  -9   2   10.99    0.49
  -7  -9   3    1.95    0.27
  -7  -9   3    1.76    0.28
  -7  -9   3    1.86    0.25
  -7  -9   3    1.76    0.20
  -7  -9   3    1.78    0.25
  -7  -9   3    1.91    0.29
  -7  -9   4    3.15    0.35
  -7  -9   4    2.56    0.33
  -7  -9   4    2.99    0.35
  -7  -9   4    2.52    0.30
  -7  -9   5    0.73    0.27
  -7  -9   5    0.76    0.20
  -7  -9   5    0.77    0.24
  -7  -9   5    0.57    0.25
  -7  -9   6    0.03    0.14
  -7  -9   6    0.11    0.21
  -7  -9   6    0.25    0.26
  -7  -9   6    0.25    0.22
  -7  -9   6    0.28    0.21
  -7  -9   6    0.17    0.27
  -7  -9   6    0.22    0.16
  -7  -9   7    0.09    0.22
  -7  -9   7    0.28    0.21
  -7  -9   7    0.02    0.14
  -7  -9   7    0.21    0.19
  -7  -9   7    0.25    0.19
  -7  -9   8    7.89    0.42
  -7  -9   8    8.45    0.51
  -7  -9   8    7.98    0.46
  -7  -9   8    6.76    0.38
  -7  -9   9    0.11    0.17
  -7  -9   9   -0.04    0.20
  -7  -9   9    0.11    0.21
  -7  -9  10    0.10    0.21
  -7  -9  10    0.01    0.25
  -7  -9  10    0.04    0.17
  -7  -9  10    0.21    0.18
  -7  -9  11    1.59    0.29
  -7  -9  11    1.23    0.22
  -7  -9  11    0.96    0.17
  -7  -9  11    1.20    0.19
  -7  -9  11    1.42    0.26
  -7  -9  12    0.72    0.19
  -7  -9  12    0.69    0.17
  -7  -9  12    0.87    0.15
  -7  -9  12    0.84    0.30
  -7  -9  12    0.71    0.24
  -7  -9  13    0.29    0.19
  -7  -9  13    0.17    0.10
  -7  -8  -1    1.47    0.17
  -7  -8  -1    1.44    0.19
  -7  -8  -1    1.04    0.13
  -7  -8  -1    1.60    0.17
  -7  -8  -1    1.50    0.21
  -7  -8   0    5.21    0.30
  -7  -8   0    5.82    0.35
  -7  -8   0    6.17    0.38
  -7  -8   0    5.87    0.39
  -7  -8   0    6.09    0.40
  -7  -8   0    5.76    0.38
  -7  -8   0    6.53    0.41
  -7  -8   0    6.37    0.38
  -7  -8   1    1.51    0.29
  -7  -8   1    1.33    0.28
  -7  -8   1    1.15    0.26
  -7  -8   1    1.44    0.28
  -7  -8   1    1.33    0.27
  -7  -8   1    1.19    0.24
  -7  -8   1    1.41    0.26
  -7  -8   1    1.28    0.23
  -7  -8   1    1.22    0.28
  -7  -8   2   10.52    0.62
  -7  -8   2   11.14    0.60
  -7  -8   2   11.77    0.63
  -7  -8   2   11.70    0.65
  -7  -8   2   11.89    0.64
  -7  -8   2   12.04    0.65
  -7  -8   2   10.49    0.56
  -7  -8   3   14.13    0.75
  -7  -8   3   12.33    0.62
  -7  -8   3   14.03    0.68
  -7  -8   3   14.38    0.76
  -7  -8   3   15.10    0.72
  -7  -8   3   13.70    0.71
  -7  -8   3   13.02    0.69
  -7  -8   4    5.54    0.42
  -7  -8   4    7.07    0.54
  -7  -8   4    5.71    0.46
  -7  -8   4    7.18    0.54
  -7  -8   4    5.76    0.44
  -7  -8   4    6.63    0.51
  -7  -8   4    6.40    0.45
  -7  -8   5    0.18    0.18
  -7  -8   5    0.20    0.29
  -7  -8   5    0.43    0.27
  -7  -8   5    0.16    0.20
  -7  -8   5    0.19    0.19
  -7  -8   5    0.41    0.26
  -7  -8   6    3.71    0.35
  -7  -8   6    4.80    0.42
  -7  -8   6    4.15    0.41
  -7  -8   6    5.11    0.48
  -7  -8   6    4.59    0.44
  -7  -8   7    0.18    0.21
  -7  -8   7    0.66    0.22
  -7  -8   7    0.38    0.21
  -7  -8   7   -0.01    0.14
  -7  -8   7    0.29    0.26
  -7  -8   8   18.31    0.83
  -7  -8   8   18.26    0.88
  -7  -8   8   16.13    0.76
  -7  -8   9    1.23    0.24
  -7  -8   9    0.77    0.26
  -7  -8   9    0.84    0.27
  -7  -8  10   11.00    0.59
  -7  -8  10   11.02    0.62
  -7  -8  10   11.71    0.70
  -7  -8  10   10.63    0.63
  -7  -8  11    0.69    0.22
  -7  -8  11    0.82    0.17
  -7  -8  11    0.87    0.26
  -7  -8  11    0.62    0.17
  -7  -8  12   10.85    0.52
  -7  -8  12   12.01    0.70
  -7  -8  12   12.75    0.63
  -7  -8  12   10.90    0.57
  -7  -8  13    1.46    0.26
  -7  -8  13    2.06    0.39
  -7  -8  13    1.47    0.20
  -7  -7  -3    0.06    0.09
  -7  -7  -3    0.13    0.11
  -7  -7  -3    0.03    0.09
  -7  -7  -3    0.09    0.09
  -7  -7  -2    0.92    0.19
  -7  -7  -2    0.80    0.18
  -7  -7  -2    0.97    0.20
  -7  -7  -2    0.92    0.20
  -7  -7  -2    0.88    0.17
  -7  -7  -2    0.68    0.13
  -7  -7  -1    0.25    0.17
  -7  -7  -1    0.23    0.22
  -7  -7  -1    0.10    0.24
  -7  -7  -1    0.22    0.20
  -7  -7  -1    0.28    0.18
  -7  -7  -1    0.16    0.18
  -7  -7  -1    0.30    0.21
  -7  -7  -1    0.22    0.14
  -7  -7   0    1.61    0.31
  -7  -7   0    1.70    0.32
  -7  -7   0    1.72    0.30
  -7  -7   0    1.62    0.31
  -7  -7   0    1.48    0.28
  -7  -7   0    1.66    0.25
  -7  -7   1    2.49    0.35
  -7  -7   1    2.09    0.26
  -7  -7   1    2.85    0.34
  -7  -7   1    2.94    0.39
  -7  -7   1    2.33    0.36
  -7  -7   1    2.54    0.34
  -7  -7   2    0.62    0.26
  -7  -7   2    0.54    0.28
  -7  -7   2    0.47    0.28
  -7  -7   2    0.42    0.27
  -7  -7   2    0.42    0.22
  -7  -7   3    0.78    0.29
  -7  -7   3    0.60    0.25
  -7  -7   3    0.66    0.21
  -7  -7   3    0.34    0.25
  -7  -7   3    0.80    0.25
  -7  -7   4   15.84    0.82
  -7  -7   4   16.30    0.82
  -7  -7   4   17.38    0.79
  -7  -7   4   18.14    0.83
  -7  -7   5   22.18    0.99
  -7  -7   5   22.38    0.92
  -7  -7   5   23.61    1.01
  -7  -7   6   28.69    1.15
  -7  -7   6   26.97    1.14
  -7  -7   6   28.83    1.18
  -7  -7   7    1.02    0.23
  -7  -7   7    1.31    0.25
  -7  -7   7    1.39    0.27
  -7  -7   8    0.98    0.22
  -7  -7   8    0.97    0.26
  -7  -7   9    4.55    0.37
  -7  -7   9    5.09    0.44
  -7  -7  10   15.42    0.80
  -7  -7  10   15.64    0.77
  -7  -7  10   15.67    0.74
  -7  -7  11    9.85    0.52
  -7  -7  11   10.29    0.58
  -7  -7  11   10.29    0.63
  -7  -7  12    0.48    0.23
  -7  -7  12    0.86    0.17
  -7  -7  12    0.79    0.21
  -7  -7  12    0.36    0.30
  -7  -7  13   10.51    0.52
  -7  -7  13   12.14    0.77
  -7  -7  13   10.30    0.62
  -7  -7  14    0.94    0.24
  -7  -6  -4   -0.05    0.10
  -7  -6  -4    0.12    0.09
  -7  -6  -4    0.09    0.11
  -7  -6  -4   -0.01    0.09
  -7  -6  -3    0.55    0.18
  -7  -6  -3    0.36    0.12
  -7  -6  -3    0.47    0.19
  -7  -6  -3    0.47    0.17
  -7  -6  -3    0.59    0.19
  -7  -6  -3    0.39    0.19
  -7  -6  -3    0.38    0.15
  -7  -6  -2    2.37    0.29
  -7  -6  -2    2.39    0.28
  -7  -6  -2    2.37    0.31
  -7  -6  -2    2.27    0.31
  -7  -6  -2    2.26    0.32
  -7  -6  -2    2.10    0.33
  -7  -6  -1    1.22    0.26
  -7  -6  -1    1.16    0.26
  -7  -6  -1    1.66    0.32
  -7  -6  -1    1.64    0.35
  -7  -6  -1    1.73    0.36
  -7  -6  -1    1.99    0.32
  -7  -6   0    4.76    0.40
  -7  -6   0    4.95    0.42
  -7  -6   0    4.99    0.47
  -7  -6   0    4.63    0.43
  -7  -6   0    4.77    0.48
  -7  -6   1   12.83    0.68
  -7  -6   1   15.00    0.72
  -7  -6   1   15.15    0.80
  -7  -6   1   14.48    0.75
  -7  -6   1   15.10    0.79
  -7  -6   1   14.63    0.79
  -7  -6   2  139.60    4.15
  -7  -6   2  139.77    4.25
  -7  -6   2  128.16    4.82
  -7  -6   2  135.45    4.19
  -7  -6   2  151.80    4.97
  -7  -6   2  138.72    4.28
  -7  -6   2  152.00    4.29
  -7  -6   3   12.35    1.05
  -7  -6   3   13.81    0.76
  -7  -6   3   15.20    0.77
  -7  -6   3   16.69    0.81
  -7  -6   3   14.71    0.78
  -7  -6   3   16.86    1.20
  -7  -6   4   53.52    1.97
  -7  -6   4   51.99    2.46
  -7  -6   4   50.39    1.94
  -7  -6   4   65.59    2.65
  -7  -6   4   61.50    1.94
  -7  -6   4   64.93    2.00
  -7  -6   5   20.00    1.30
  -7  -6   5   18.25    0.80
  -7  -6   6    3.16    0.54
  -7  -6   6    2.36    0.31
  -7  -6   7   -0.03    0.21
  -7  -6   7    0.06    0.30
  -7  -6   8    8.99    0.57
  -7  -6   8   10.11    0.87
  -7  -6   9    2.49    0.32
  -7  -6  10   11.54    0.63
  -7  -6  11    0.11    0.18
  -7  -6  11    0.08    0.22
  -7  -6  12    1.98    0.29
  -7  -6  12    1.79    0.23
  -7  -6  12    2.13    0.38
  -7  -6  13    4.53    0.41
  -7  -6  13    3.66    0.29
  -7  -6  14    1.53    0.30
  -7  -6  14    1.29    0.42
  -7  -5  -5    0.25    0.12
  -7  -5  -5    0.27    0.09
  -7  -5  -5    0.31    0.11
  -7  -5  -5    0.36    0.12
  -7  -5  -5    0.39    0.12
  -7  -5  -4    1.52    0.23
  -7  -5  -4    1.72    0.25
  -7  -5  -4    1.65    0.20
  -7  -5  -4    1.48    0.22
  -7  -5  -3    3.93    0.39
  -7  -5  -3    4.19    0.37
  -7  -5  -3    3.94    0.37
  -7  -5  -3    3.87    0.35
  -7  -5  -3    3.60    0.36
  -7  -5  -2    0.30    0.25
  -7  -5  -2    0.16    0.25
  -7  -5  -2    0.14    0.22
  -7  -5  -2    0.35    0.28
  -7  -5  -1    1.21    0.28
  -7  -5  -1    1.16    0.31
  -7  -5  -1    1.06    0.22
  -7  -5  -1    1.17    0.28
  -7  -5   0   10.18    0.63
  -7  -5   0   10.03    0.61
  -7  -5   0    8.70    0.87
  -7  -5   0    9.44    0.87
  -7  -5   0    8.88    0.57
  -7  -5   1   76.75    2.48
  -7  -5   1   69.67    2.40
  -7  -5   1   78.61    2.46
  -7  -5   1   72.58    3.05
  -7  -5   2    8.59    0.54
  -7  -5   2    9.51    0.54
  -7  -5   2    7.86    0.57
  -7  -5   2    8.86    0.88
  -7  -5   2    7.53    0.82
  -7  -5   3   89.43    2.93
  -7  -5   3   87.63    3.52
  -7  -5   4    1.61    0.45
  -7  -5   4    1.24    0.25
  -7  -5   4    1.32    0.40
  -7  -5   5    2.31    0.50
  -7  -5   5    2.02    0.44
  -7  -5   6    8.34    0.83
  -7  -5   7   52.06    2.33
  -7  -5   8    2.60    0.49
  -7  -5  10   36.41    1.38
  -7  -5  11   10.81    0.62
  -7  -5  12    7.48    0.47
  -7  -5  12    7.80    0.58
  -7  -5  13   21.16    0.89
  -7  -5  13   22.69    0.96
  -7  -5  14   -0.32    0.38
  -7  -5  14    0.43    0.19
  -7  -4  -6   -0.07    0.10
  -7  -4  -6   -0.05    0.11
  -7  -4  -6   -0.02    0.10
  -7  -4  -6   -0.06    0.09
  -7  -4  -5    0.06    0.18
  -7  -4  -5    0.07    0.12
  -7  -4  -5    0.02    0.15
  -7  -4  -5    0.10    0.16
  -7  -4  -5   -0.02    0.20
  -7  -4  -4    7.05    0.44
  -7  -4  -4    7.28    0.51
  -7  -4  -4    7.28    0.49
  -7  -4  -4    7.57    0.48
  -7  -4  -3   49.43    1.69
  -7  -4  -3   46.74    1.64
  -7  -4  -3   47.74    1.70
  -7  -4  -3   48.69    1.75
  -7  -4  -2   11.06    0.62
  -7  -4  -2   11.95    0.70
  -7  -4  -2   10.44    0.57
  -7  -4  -2   11.41    0.67
  -7  -4  -2   11.38    0.67
  -7  -4  -1   20.53    0.90
  -7  -4  -1   21.38    0.96
  -7  -4  -1   20.16    0.94
  -7  -4  -1   21.03    0.99
  -7  -4  -1   20.52    1.37
  -7  -4  -1   22.13    1.35
  -7  -4  -1   20.15    0.86
  -7  -4   0    4.26    0.39
  -7  -4   0    4.68    0.38
  -7  -4   0    4.04    0.63
  -7  -4   0    4.75    0.43
  -7  -4   0    5.10    0.46
  -7  -4   0    4.82    0.69
  -7  -4   1   88.07    2.77
  -7  -4   1   85.47    2.76
  -7  -4   1   80.68    3.35
  -7  -4   2   33.26    1.75
  -7  -4   2   30.17    1.15
  -7  -4   3   39.72    2.04
  -7  -4   3   48.86    2.19
  -7  -4   4    3.84    0.56
  -7  -4   4    4.70    0.64
  -7  -4   5   15.64    1.13
  -7  -4   6   10.08    0.89
  -7  -4   7    0.73    0.31
  -7  -4  11   50.26    1.75
  -7  -4  12   53.55    1.89
  -7  -4  13    1.67    0.37
  -7  -4  14    4.39    0.49
  -7  -3  -7    0.43    0.10
  -7  -3  -7    0.31    0.08
  -7  -3  -7    0.49    0.10
  -7  -3  -6    0.27    0.18
  -7  -3  -6    0.21    0.18
  -7  -3  -6    0.16    0.15
  -7  -3  -6    0.25    0.14
  -7  -3  -5    2.37    0.30
  -7  -3  -5    1.94    0.25
  -7  -3  -5    2.40    0.28
  -7  -3  -5    2.10    0.30
  -7  -3  -4    2.01    0.28
  -7  -3  -4    2.33    0.40
  -7  -3  -4    2.51    0.36
  -7  -3  -4    2.26    0.33
  -7  -3  -3   23.01    1.01
  -7  -3  -3   21.84    0.94
  -7  -3  -3   21.84    0.96
  -7  -3  -3   22.36    1.00
  -7  -3  -2  135.44    4.62
  -7  -3  -2  129.66    3.95
  -7  -3  -2  130.72    4.68
  -7  -3  -2  124.98    3.99
  -7  -3  -2  134.94    3.92
  -7  -3  -1  105.35    3.33
  -7  -3  -1  109.60    3.31
  -7  -3  -1  107.91    3.27
  -7  -3  -1  101.94    3.98
  -7  -3  -1  111.55    4.02
  -7  -3   0   10.79    0.58
  -7  -3   0   11.12    0.98
  -7  -3   0    9.78    0.93
  -7  -3   0    9.45    0.57
  -7  -3   1   46.39    2.29
  -7  -3   1   60.35    2.49
  -7  -3   2   19.49    1.28
  -7  -3   3    0.03    0.26
  -7  -3   3    0.40    0.38
  -7  -3   4    2.80    0.45
  -7  -3   4    3.39    0.55
  -7  -3   5    4.98    0.63
  -7  -3   6   35.22    1.75
  -7  -3   7   23.08    1.30
  -7  -3  11    0.98    0.29
  -7  -3  12   18.24    1.02
  -7  -3  13    5.04    0.62
  -7  -3  14    0.21    0.42
  -7  -2  -7    0.02    0.12
  -7  -2  -7    0.15    0.15
  -7  -2  -7    0.04    0.08
  -7  -2  -7    0.03    0.09
  -7  -2  -6    3.17    0.31
  -7  -2  -6    2.96    0.33
  -7  -2  -6    2.57    0.23
  -7  -2  -6    3.13    0.33
  -7  -2  -6    2.92    0.29
  -7  -2  -6    2.70    0.23
  -7  -2  -5    0.14    0.23
  -7  -2  -5   -0.06    0.23
  -7  -2  -5    0.09    0.20
  -7  -2  -5    0.12    0.21
  -7  -2  -5    0.11    0.16
  -7  -2  -4    0.71    0.19
  -7  -2  -4    0.31    0.27
  -7  -2  -4    0.26    0.25
  -7  -2  -4    0.68    0.21
  -7  -2  -4    0.57    0.24
  -7  -2  -3   11.45    0.64
  -7  -2  -3   11.50    0.69
  -7  -2  -3   11.97    0.98
  -7  -2  -3   11.17    0.57
  -7  -2  -3   11.51    0.67
  -7  -2  -3   11.15    0.61
  -7  -2  -3   10.84    0.99
  -7  -2  -2    1.16    0.47
  -7  -2  -2    1.69    0.48
  -7  -2  -2    1.68    0.29
  -7  -2  -2    2.08    0.32
  -7  -2  -1    0.15    0.22
  -7  -2  -1    0.50    0.39
  -7  -2  -1    0.16    0.36
  -7  -2   0   92.12    3.40
  -7  -2   0   80.38    3.29
  -7  -2   1   94.76    3.59
  -7  -2   2    5.38    0.66
  -7  -2   2   10.17    0.89
  -7  -2   3    2.23    0.42
  -7  -2   3    0.98    0.39
  -7  -2   4   15.89    1.10
  -7  -2   5   93.00    3.40
  -7  -2   6   79.54    2.97
  -7  -2  13    0.32    0.31
  -7  -2  14    5.50    0.48
  -7  -2  14    3.21    0.42
  -7  -1  -8    1.94    0.18
  -7  -1  -8    1.80    0.14
  -7  -1  -8    1.93    0.20
  -7  -1  -7    3.55    0.26
  -7  -1  -7    3.41    0.28
  -7  -1  -7    3.28    0.24
  -7  -1  -7    3.11    0.29
  -7  -1  -6    5.27    0.44
  -7  -1  -6    4.99    0.36
  -7  -1  -6    5.08    0.40
  -7  -1  -6    5.30    0.40
  -7  -1  -6    5.08    0.35
  -7  -1  -6    5.16    0.38
  -7  -1  -5    0.68    0.19
  -7  -1  -5    1.08    0.22
  -7  -1  -5    1.14    0.25
  -7  -1  -5    0.66    0.26
  -7  -1  -5    0.66    0.21
  -7  -1  -5    0.78    0.23
  -7  -1  -5    0.73    0.28
  -7  -1  -4   12.19    0.62
  -7  -1  -4   11.89    0.67
  -7  -1  -4   12.55    1.07
  -7  -1  -4   13.67    1.02
  -7  -1  -4   12.78    0.68
  -7  -1  -4   11.62    0.61
  -7  -1  -4   12.68    0.64
  -7  -1  -3   78.88    2.49
  -7  -1  -3   84.08    3.30
  -7  -1  -3   78.38    2.54
  -7  -1  -2  339.60    9.63
  -7  -1  -2  353.58   10.55
  -7  -1  -2  349.80    9.68
  -7  -1  -1  316.19    9.69
  -7  -1   0   70.52    2.89
  -7  -1   1   51.67    2.28
  -7  -1   2    0.80    0.34
  -7  -1   2    0.31    0.23
  -7  -1   3   68.51    2.75
  -7  -1   4   38.41    1.82
  -7  -1   5   36.66    1.71
  -7  -1  12   82.65    2.91
  -7  -1  13    3.45    0.59
  -7   0  -9    5.98    0.27
  -7   0  -8   13.55    0.52
  -7   0  -8   12.82    0.53
  -7   0  -8   12.24    0.51
  -7   0  -8   12.56    0.54
  -7   0  -7    0.33    0.19
  -7   0  -7    0.12    0.17
  -7   0  -7    0.19    0.16
  -7   0  -7    0.22    0.19
  -7   0  -7    0.20    0.19
  -7   0  -6    1.62    0.25
  -7   0  -6    1.27    0.26
  -7   0  -6    1.51    0.29
  -7   0  -6    1.55    0.25
  -7   0  -6    1.31    0.23
  -7   0  -5    4.75    0.39
  -7   0  -5    4.86    0.43
  -7   0  -5    4.80    0.41
  -7   0  -5    4.86    0.39
  -7   0  -5    5.04    0.39
  -7   0  -4   40.04    1.45
  -7   0  -4   38.19    1.69
  -7   0  -4   39.79    1.41
  -7   0  -4   36.88    1.35
  -7   0  -4   38.51    1.70
  -7   0  -4   38.67    1.39
  -7   0  -4   38.11    1.40
  -7   0  -3    4.87    0.40
  -7   0  -3    4.11    0.35
  -7   0  -3    4.10    0.48
  -7   0  -3    4.53    0.50
  -7   0  -3    3.88    0.34
  -7   0  -2   75.85    2.69
  -7   0  -2   74.66    2.68
  -7   0  -1  115.87    3.62
  -7   0  -1  119.41    3.64
  -7   0   0   60.04    2.54
  -7   0   1    3.55    0.50
  -7   0   3    5.34    0.64
  -7   0   4   20.51    1.21
  -7   0  12    4.36    0.67
  -7   0  13    9.36    0.58
  -7   0  13    7.45    0.59
  -7   1  -9    9.65    0.40
  -7   1  -9    9.95    0.41
  -7   1  -9   10.32    0.44
  -7   1  -9    9.72    0.42
  -7   1  -9    9.86    0.40
  -7   1  -8    4.35    0.30
  -7   1  -8    3.84    0.31
  -7   1  -8    4.74    0.32
  -7   1  -8    4.17    0.33
  -7   1  -8    4.21    0.32
  -7   1  -8    4.60    0.31
  -7   1  -7    0.18    0.18
  -7   1  -7    0.18    0.19
  -7   1  -7    0.19    0.21
  -7   1  -7    0.15    0.23
  -7   1  -7    0.04    0.17
  -7   1  -6    3.92    0.35
  -7   1  -6    4.27    0.38
  -7   1  -6    4.35    0.37
  -7   1  -6    4.12    0.35
  -7   1  -6    4.23    0.40
  -7   1  -5    0.09    0.20
  -7   1  -5    0.15    0.19
  -7   1  -5    0.01    0.18
  -7   1  -5   -0.09    0.20
  -7   1  -5   -0.09    0.16
  -7   1  -5    0.02    0.18
  -7   1  -5   -0.05    0.21
  -7   1  -4    9.78    0.55
  -7   1  -4    9.00    0.74
  -7   1  -4   10.35    0.58
  -7   1  -4   10.08    0.77
  -7   1  -4   11.22    0.59
  -7   1  -3    0.21    0.23
  -7   1  -3    0.06    0.17
  -7   1  -3    0.04    0.21
  -7   1  -2    4.52    0.50
  -7   1  -2    4.45    0.50
  -7   1  -1   23.24    1.16
  -7   1  -1   23.90    1.17
  -7   1   0   13.43    0.74
  -7   1   0   13.21    0.74
  -7   1   1   68.50    2.36
  -7   1   1   66.99    2.35
  -7   1   3    9.18    0.79
  -7   1  11   -0.44    0.50
  -7   1  12    1.07    0.35
  -7   1  13    2.43    0.26
  -7   2 -10    0.02    0.06
  -7   2  -9    2.90    0.18
  -7   2  -9    3.14    0.24
  -7   2  -9    3.10    0.23
  -7   2  -9    3.46    0.27
  -7   2  -9    3.22    0.25
  -7   2  -9    3.36    0.24
  -7   2  -9    3.23    0.25
  -7   2  -8    7.42    0.44
  -7   2  -8    7.04    0.45
  -7   2  -8    8.14    0.46
  -7   2  -8    7.35    0.43
  -7   2  -8    6.97    0.42
  -7   2  -8    7.00    0.42
  -7   2  -7    9.86    0.54
  -7   2  -7   10.48    0.57
  -7   2  -7   10.30    0.57
  -7   2  -7   10.24    0.58
  -7   2  -7   10.10    0.56
  -7   2  -7   10.62    0.59
  -7   2  -6    3.22    0.34
  -7   2  -6    2.91    0.34
  -7   2  -6    3.37    0.35
  -7   2  -6    3.11    0.33
  -7   2  -6    3.54    0.35
  -7   2  -5   -0.04    0.20
  -7   2  -5    0.03    0.14
  -7   2  -5    0.33    0.23
  -7   2  -5    0.07    0.19
  -7   2  -5   -0.03    0.15
  -7   2  -5    0.30    0.23
  -7   2  -4    0.14    0.21
  -7   2  -4    0.41    0.18
  -7   2  -4    0.46    0.26
  -7   2  -3    0.15    0.24
  -7   2  -3    0.04    0.22
  -7   2  -2   81.29    2.91
  -7   2  -2   82.41    2.92
  -7   2  -1   27.15    1.30
  -7   2  -1   26.84    1.29
  -7   2   0   36.79    1.55
  -7   2   0   36.38    1.55
  -7   2   1    0.17    0.21
  -7   2   1    0.12    0.19
  -7   2   2   21.10    1.06
  -7   2   2   22.54    1.08
  -7   2  11    2.64    0.40
  -7   2  12    0.21    0.18
  -7   2  12    0.12    0.26
  -7   3 -10    0.05    0.09
  -7   3 -10    0.12    0.09
  -7   3 -10    0.05    0.09
  -7   3  -9    0.10    0.10
  -7   3  -9   -0.01    0.15
  -7   3  -9   -0.02    0.14
  -7   3  -9    0.15    0.16
  -7   3  -9    0.06    0.13
  -7   3  -8    9.17    0.50
  -7   3  -8    9.80    0.52
  -7   3  -8    8.63    0.48
  -7   3  -8    8.51    0.49
  -7   3  -8    8.73    0.51
  -7   3  -8    8.90    0.50
  -7   3  -8    9.35    0.53
  -7   3  -7    1.77    0.29
  -7   3  -7    1.42    0.25
  -7   3  -7    1.34    0.27
  -7   3  -7    1.36    0.19
  -7   3  -7    1.45    0.27
  -7   3  -7    1.22    0.26
  -7   3  -6    4.07    0.32
  -7   3  -6    4.25    0.36
  -7   3  -6    4.40    0.38
  -7   3  -6    4.34    0.40
  -7   3  -6    4.45    0.39
  -7   3  -5    3.32    0.31
  -7   3  -5    2.90    0.44
  -7   3  -5    2.84    0.27
  -7   3  -5    2.67    0.42
  -7   3  -5    2.58    0.30
  -7   3  -4    3.75    0.32
  -7   3  -4    4.05    0.51
  -7   3  -4    3.65    0.30
  -7   3  -4    3.97    0.51
  -7   3  -3   63.43    2.47
  -7   3  -3   65.72    2.50
  -7   3  -2   11.18    0.80
  -7   3  -2   10.32    0.78
  -7   3  -1  197.57    6.15
  -7   3  -1  203.27    6.16
  -7   3   0    4.64    0.50
  -7   3   0    4.67    0.50
  -7   3   1   13.43    0.85
  -7   3   1   12.98    0.84
  -7   3   2   97.58    3.30
  -7   3   2   98.49    3.31
  -7   3   3   35.20    1.55
  -7   3   3   36.57    1.57
  -7   3  10    8.02    0.64
  -7   3  11    0.09    0.27
  -7   4 -10   11.35    0.44
  -7   4 -10    9.96    0.43
  -7   4 -10   10.78    0.44
  -7   4 -10    9.35    0.38
  -7   4 -10   10.95    0.43
  -7   4  -9   12.12    0.52
  -7   4  -9   12.09    0.55
  -7   4  -9   12.24    0.55
  -7   4  -9   12.00    0.51
  -7   4  -9   11.44    0.46
  -7   4  -9   10.79    0.52
  -7   4  -8    0.80    0.16
  -7   4  -8    0.99    0.21
  -7   4  -8    0.87    0.22
  -7   4  -8    0.72    0.22
  -7   4  -8    0.92    0.23
  -7   4  -7   21.94    0.92
  -7   4  -7   22.63    0.94
  -7   4  -7   22.40    0.94
  -7   4  -7   22.23    0.91
  -7   4  -7   20.22    0.84
  -7   4  -6   67.67    2.17
  -7   4  -6   69.37    2.21
  -7   4  -6   67.29    2.16
  -7   4  -6   69.25    2.61
  -7   4  -6   67.29    2.21
  -7   4  -6   67.24    2.59
  -7   4  -5    1.08    0.31
  -7   4  -5    1.16    0.21
  -7   4  -5    1.08    0.30
  -7   4  -5    1.38    0.24
  -7   4  -5    0.94    0.20
  -7   4  -4   12.17    0.88
  -7   4  -4   11.69    0.86
  -7   4  -4   11.58    0.60
  -7   4  -3   31.69    1.55
  -7   4  -3   32.54    1.56
  -7   4  -2   24.09    1.28
  -7   4  -2   24.37    1.28
  -7   4  -1  140.50    4.64
  -7   4  -1  145.95    4.66
  -7   4   0   33.98    1.59
  -7   4   0   36.71    1.62
  -7   4   1   10.97    0.71
  -7   4   1   11.80    0.82
  -7   4   1   11.46    0.81
  -7   4   2    4.02    0.49
  -7   4   2    4.55    0.52
  -7   4   2    3.90    0.43
  -7   4   3   25.78    1.23
  -7   4   4    5.73    0.54
  -7   4  10   -0.19    0.25
  -7   4  11    0.54    0.15
  -7   5 -10    1.89    0.18
  -7   5 -10    2.02    0.19
  -7   5 -10    1.65    0.12
  -7   5 -10    2.04    0.17
  -7   5 -10    1.70    0.13
  -7   5  -9    0.01    0.14
  -7   5  -9    0.13    0.13
  -7   5  -9   -0.06    0.17
  -7   5  -9    0.03    0.15
  -7   5  -9    0.21    0.15
  -7   5  -9    0.20    0.17
  -7   5  -8    9.86    0.54
  -7   5  -8    9.69    0.49
  -7   5  -8    9.57    0.53
  -7   5  -8   10.46    0.56
  -7   5  -8   11.00    0.56
  -7   5  -8    9.82    0.53
  -7   5  -7    6.35    0.42
  -7   5  -7    6.60    0.45
  -7   5  -7    6.62    0.45
  -7   5  -7    6.73    0.42
  -7   5  -7    7.30    0.49
  -7   5  -6    0.47    0.18
  -7   5  -6    0.84    0.20
  -7   5  -6    0.52    0.15
  -7   5  -6    0.37    0.18
  -7   5  -5    0.16    0.18
  -7   5  -5    0.24    0.14
  -7   5  -5    0.37    0.18
  -7   5  -5    0.12    0.23
  -7   5  -5    0.10    0.23
  -7   5  -4   41.20    1.85
  -7   5  -4   39.40    1.40
  -7   5  -4   41.78    1.85
  -7   5  -3    2.08    0.40
  -7   5  -3    2.53    0.43
  -7   5  -2  101.17    3.41
  -7   5  -2  104.08    3.61
  -7   5  -2  102.68    3.61
  -7   5  -1    1.60    0.38
  -7   5  -1    2.02    0.41
  -7   5  -1    1.82    0.32
  -7   5   0  153.24    4.94
  -7   5   0  152.80    4.93
  -7   5   0  149.57    4.76
  -7   5   1   27.37    1.40
  -7   5   1   27.38    1.31
  -7   5   1   25.59    1.36
  -7   5   2   -0.02    0.21
  -7   5   2    0.34    0.27
  -7   5   2    0.29    0.26
  -7   5   3    0.04    0.20
  -7   5   4   19.90    1.12
  -7   5   5    2.36    0.40
  -7   5   9    2.40    0.33
  -7   5  10    0.15    0.12
  -7   6 -10    0.20    0.12
  -7   6 -10    0.08    0.09
  -7   6 -10    0.13    0.08
  -7   6 -10    0.16    0.11
  -7   6 -10    0.16    0.07
  -7   6  -9    0.96    0.18
  -7   6  -9    1.09    0.20
  -7   6  -9    1.25    0.17
  -7   6  -9    1.13    0.18
  -7   6  -9    1.14    0.17
  -7   6  -9    1.13    0.20
  -7   6  -8    0.99    0.21
  -7   6  -8    0.99    0.24
  -7   6  -8    1.40    0.23
  -7   6  -8    1.21    0.20
  -7   6  -8    1.13    0.20
  -7   6  -8    1.00    0.22
  -7   6  -7    2.65    0.25
  -7   6  -7    2.45    0.28
  -7   6  -7    3.01    0.31
  -7   6  -7    2.61    0.28
  -7   6  -6    4.39    0.36
  -7   6  -6    4.08    0.33
  -7   6  -6    4.40    0.37
  -7   6  -6    4.36    0.38
  -7   6  -5   75.02    2.80
  -7   6  -5   71.11    2.29
  -7   6  -5   72.85    2.78
  -7   6  -5   74.36    2.33
  -7   6  -4   30.81    1.46
  -7   6  -4   33.49    1.61
  -7   6  -4   32.67    1.19
  -7   6  -4   30.97    1.56
  -7   6  -3    6.07    0.57
  -7   6  -3    4.65    0.58
  -7   6  -3    4.74    0.58
  -7   6  -2   31.91    1.60
  -7   6  -2   33.10    1.62
  -7   6  -2   32.72    1.51
  -7   6  -1  210.49    6.65
  -7   6  -1  215.84    6.67
  -7   6  -1  212.60    6.50
  -7   6   0    1.81    0.39
  -7   6   0    2.30    0.42
  -7   6   0    2.17    0.38
  -7   6   1    0.44    0.28
  -7   6   1    0.56    0.26
  -7   6   1    0.72    0.30
  -7   6   2   44.50    1.91
  -7   6   3    1.64    0.35
  -7   6   4    8.11    0.70
  -7   6   7    1.39    0.29
  -7   6   8    2.62    0.27
  -7   6   9    0.96    0.13
  -7   7 -10    0.45    0.12
  -7   7 -10    0.42    0.11
  -7   7 -10    0.49    0.10
  -7   7 -10    0.58    0.13
  -7   7  -9    0.24    0.11
  -7   7  -9    0.31    0.13
  -7   7  -9    0.18    0.13
  -7   7  -9    0.29    0.14
  -7   7  -9    0.13    0.15
  -7   7  -8   26.25    0.98
  -7   7  -8   25.03    0.95
  -7   7  -8   25.59    0.96
  -7   7  -8   24.73    0.97
  -7   7  -8   25.83    0.98
  -7   7  -7    1.20    0.22
  -7   7  -7    1.44    0.20
  -7   7  -7    1.27    0.18
  -7   7  -7    1.22    0.21
  -7   7  -7    1.54    0.24
  -7   7  -6    9.69    0.55
  -7   7  -6    9.54    0.52
  -7   7  -6    8.84    0.49
  -7   7  -5   52.49    1.76
  -7   7  -5   53.28    1.79
  -7   7  -5   53.41    1.77
  -7   7  -4    5.59    0.40
  -7   7  -4    5.72    0.42
  -7   7  -4    5.27    0.55
  -7   7  -3   30.04    1.53
  -7   7  -3   30.02    1.45
  -7   7  -3   29.89    1.53
  -7   7  -3   29.25    1.13
  -7   7  -2   32.55    1.59
  -7   7  -2   29.15    1.45
  -7   7  -2   30.46    1.56
  -7   7  -1   19.70    1.20
  -7   7  -1   20.39    1.22
  -7   7  -1   19.63    1.14
  -7   7   0   51.73    2.10
  -7   7   0   45.63    2.09
  -7   7   0   51.05    2.17
  -7   7   1    5.23    0.60
  -7   7   1    4.22    0.52
  -7   7   1    4.14    0.55
  -7   7   2   21.97    1.24
  -7   7   6    1.97    0.23
  -7   7   7    5.71    0.33
  -7   8 -10    1.80    0.14
  -7   8 -10    1.86    0.16
  -7   8 -10    2.03    0.17
  -7   8 -10    2.07    0.16
  -7   8 -10    1.81    0.12
  -7   8  -9    4.32    0.27
  -7   8  -9    4.50    0.27
  -7   8  -9    4.67    0.30
  -7   8  -9    4.52    0.29
  -7   8  -9    4.57    0.28
  -7   8  -9    4.04    0.23
  -7   8  -9    4.35    0.29
  -7   8  -8    0.13    0.14
  -7   8  -8   -0.05    0.14
  -7   8  -8    0.01    0.14
  -7   8  -8   -0.04    0.11
  -7   8  -7   13.60    0.61
  -7   8  -7   14.34    0.63
  -7   8  -7   13.77    0.65
  -7   8  -7   13.34    0.65
  -7   8  -7   15.59    0.69
  -7   8  -6    0.66    0.18
  -7   8  -6    0.72    0.19
  -7   8  -6    0.61    0.17
  -7   8  -5   27.78    1.08
  -7   8  -5   27.09    1.05
  -7   8  -5   27.59    1.07
  -7   8  -4   41.79    1.48
  -7   8  -3   35.53    1.27
  -7   8  -2   25.80    1.34
  -7   8  -2   24.35    1.00
  -7   8  -2   26.65    1.42
  -7   8  -2   26.77    1.42
  -7   8  -1   11.25    0.84
  -7   8  -1   10.50    0.85
  -7   8  -1   10.36    0.85
  -7   8   0   35.08    1.72
  -7   8   0   36.44    1.74
  -7   8   7    0.27    0.10
  -7   9 -10    0.05    0.07
  -7   9 -10    0.11    0.06
  -7   9  -9    3.33    0.24
  -7   9  -9    3.71    0.25
  -7   9  -9    3.73    0.24
  -7   9  -9    3.46    0.20
  -7   9  -9    3.46    0.23
  -7   9  -9    3.35    0.23
  -7   9  -9    3.61    0.23
  -7   9  -8    9.20    0.46
  -7   9  -8    9.63    0.46
  -7   9  -8    9.14    0.44
  -7   9  -8    9.42    0.46
  -7   9  -7    1.25    0.21
  -7   9  -7    1.11    0.18
  -7   9  -7    1.13    0.21
  -7   9  -7    0.97    0.17
  -7   9  -7    0.95    0.21
  -7   9  -6    1.51    0.22
  -7   9  -6    1.31    0.20
  -7   9  -6    1.33    0.21
  -7   9  -5    1.50    0.25
  -7   9  -5    1.61    0.23
  -7   9  -5    1.40    0.23
  -7   9  -4    0.41    0.15
  -7   9  -4    0.42    0.18
  -7   9  -4    0.43    0.15
  -7   9  -3   10.12    0.54
  -7   9  -3   10.40    0.54
  -7   9  -2    0.09    0.14
  -7   9  -1    3.24    0.31
  -7   9   0    6.84    0.43
  -7   9   1    3.52    0.29
  -7   9   2    4.51    0.33
  -7   9   3    8.12    0.41
  -7   9   4    0.45    0.13
  -7   9   4    0.31    0.13
  -7   9   5    0.92    0.12
  -7   9   5    1.16    0.13
  -7   9   6    0.27    0.09
  -7  10  -9   11.77    0.44
  -7  10  -9   12.07    0.45
  -7  10  -9   11.92    0.44
  -7  10  -9   10.40    0.41
  -7  10  -9   11.93    0.44
  -7  10  -8    0.15    0.12
  -7  10  -8    0.17    0.10
  -7  10  -8    0.14    0.11
  -7  10  -8    0.11    0.12
  -7  10  -7    1.55    0.19
  -7  10  -7    1.66    0.19
  -7  10  -7    1.90    0.21
  -7  10  -7    2.12    0.22
  -7  10  -6    0.67    0.15
  -7  10  -6    0.85    0.18
  -7  10  -6    0.92    0.19
  -7  10  -5    0.24    0.18
  -7  10  -5    0.13    0.16
  -7  10  -5    0.15    0.14
  -7  10  -5    0.08    0.11
  -7  10  -5    0.39    0.13
  -7  10  -4    3.94    0.30
  -7  10  -4    4.33    0.31
  -7  10  -4    4.58    0.34
  -7  10  -3    0.07    0.14
  -7  10  -3    0.01    0.14
  -7  10  -2    0.12    0.13
  -7  10  -2   -0.05    0.16
  -7  10  -2    0.11    0.15
  -7  10  -1    1.70    0.22
  -7  10  -1    1.47    0.19
  -7  10   0    6.07    0.39
  -7  10   0    6.07    0.37
  -7  10   1    1.90    0.20
  -7  10   1    2.27    0.25
  -7  10   1    1.86    0.23
  -7  10   2    4.13    0.30
  -7  10   2    3.43    0.25
  -7  10   3   28.37    0.94
  -7  10   3   25.73    0.88
  -7  10   4    8.08    0.34
  -7  10   4    7.05    0.32
  -7  11  -8    4.90    0.26
  -7  11  -8    5.51    0.26
  -7  11  -8    5.33    0.26
  -7  11  -8    4.42    0.22
  -7  11  -8    5.15    0.25
  -7  11  -7    0.30    0.11
  -7  11  -7    0.35    0.12
  -7  11  -7    0.42    0.12
  -7  11  -7    0.33    0.11
  -7  11  -7    0.34    0.12
  -7  11  -6    0.61    0.15
  -7  11  -6    0.57    0.15
  -7  11  -6    0.46    0.12
  -7  11  -6    0.64    0.15
  -7  11  -5    2.35    0.24
  -7  11  -5    2.55    0.23
  -7  11  -5    2.80    0.25
  -7  11  -4    1.32    0.17
  -7  11  -4    1.25    0.17
  -7  11  -4    1.39    0.21
  -7  11  -4    1.22    0.18
  -7  11  -3    0.47    0.15
  -7  11  -3    0.47    0.15
  -7  11  -3    0.67    0.15
  -7  11  -2    7.90    0.42
  -7  11  -2    8.07    0.42
  -7  11  -2    8.05    0.37
  -7  11  -1    1.40    0.18
  -7  11  -1    1.29    0.15
  -7  11  -1    1.24    0.19
  -7  11  -1    1.40    0.17
  -7  11   0    1.47    0.18
  -7  11   0    1.32    0.15
  -7  11   0    1.43    0.20
  -7  11   0    1.57    0.17
  -7  11   1    0.81    0.13
  -7  11   1    0.94    0.14
  -7  11   2    0.83    0.12
  -7  11   2    0.83    0.14
  -7  11   2    0.72    0.11
  -7  12  -7    6.99    0.28
  -7  12  -7    7.47    0.29
  -7  12  -6    0.62    0.10
  -7  12  -6    0.45    0.09
  -7  12  -6    0.49    0.10
  -7  12  -5    0.34    0.09
  -7  12  -5    0.35    0.11
  -7  12  -5    0.29    0.09
  -7  12  -4    9.34    0.41
  -7  12  -4    9.16    0.39
  -7  12  -3    0.60    0.13
  -7  12  -3    0.62    0.11
  -7  12  -3    0.57    0.10
  -7  12  -3    0.72    0.12
  -7  12  -2    5.98    0.30
  -7  12  -2    5.76    0.28
  -7  12  -2    5.05    0.25
  -7  12  -2    5.54    0.28
  -7  12  -1    0.56    0.10
  -7  12  -1    0.67    0.11
  -7  12  -1    0.53    0.09
  -7  12   0    0.09    0.07
  -6 -12   6    2.04    0.15
  -6 -12   7    1.46    0.13
  -6 -12   7    1.58    0.13
  -6 -12   7    1.50    0.14
  -6 -12   7    1.26    0.13
  -6 -12   8    0.68    0.12
  -6 -12   8    0.58    0.11
  -6 -12   9    0.11    0.09
  -6 -12   9    0.08    0.08
  -6 -11   3    5.42    0.30
  -6 -11   3    5.52    0.31
  -6 -11   4    3.09    0.23
  -6 -11   4    3.69    0.26
  -6 -11   4    3.51    0.27
  -6 -11   5    1.29    0.23
  -6 -11   5    1.04    0.18
  -6 -11   5    0.93    0.17
  -6 -11   5    0.86    0.19
  -6 -11   5    1.02    0.18
  -6 -11   5    0.95    0.20
  -6 -11   6    0.05    0.18
  -6 -11   6    0.06    0.17
  -6 -11   6   -0.05    0.19
  -6 -11   6    0.01    0.17
  -6 -11   6   -0.06    0.15
  -6 -11   6    0.13    0.14
  -6 -11   6    0.05    0.13
  -6 -11   7    5.43    0.39
  -6 -11   7    5.02    0.31
  -6 -11   7    5.85    0.37
  -6 -11   7    6.07    0.40
  -6 -11   7    5.43    0.35
  -6 -11   7    5.96    0.39
  -6 -11   7    5.63    0.35
  -6 -11   7    4.41    0.33
  -6 -11   8    1.73    0.24
  -6 -11   8    1.66    0.25
  -6 -11   8    1.24    0.20
  -6 -11   8    1.39    0.18
  -6 -11   8    1.70    0.26
  -6 -11   8    1.51    0.24
  -6 -11   9    1.45    0.22
  -6 -11   9    1.12    0.17
  -6 -11   9    1.35    0.22
  -6 -11   9    0.99    0.13
  -6 -11   9    1.50    0.24
  -6 -11  10   12.56    0.52
  -6 -11  10   11.85    0.53
  -6 -11  10   11.25    0.49
  -6 -11  10   10.72    0.48
  -6 -11  10   11.86    0.49
  -6 -11  11    0.98    0.17
  -6 -11  11    0.85    0.16
  -6 -11  11    1.35    0.19
  -6 -11  11    1.23    0.14
  -6 -11  11    0.98    0.15
  -6 -11  12    2.99    0.20
  -6 -10   0    1.91    0.15
  -6 -10   0    1.71    0.14
  -6 -10   1    7.39    0.37
  -6 -10   1    7.12    0.36
  -6 -10   2   21.05    0.80
  -6 -10   2   23.50    0.85
  -6 -10   2   23.05    0.87
  -6 -10   2   22.04    0.83
  -6 -10   2   22.96    0.89
  -6 -10   2   24.36    0.88
  -6 -10   3    6.84    0.45
  -6 -10   3    5.90    0.37
  -6 -10   3    6.27    0.41
  -6 -10   3    6.54    0.43
  -6 -10   3    6.35    0.43
  -6 -10   3    5.71    0.35
  -6 -10   3    6.28    0.43
  -6 -10   4    0.23    0.15
  -6 -10   4    0.22    0.24
  -6 -10   4    0.26    0.21
  -6 -10   4    0.01    0.20
  -6 -10   4    0.08    0.23
  -6 -10   5    0.79    0.30
  -6 -10   5    0.73    0.27
  -6 -10   5    0.76    0.22
  -6 -10   5    0.68    0.26
  -6 -10   5    1.02    0.28
  -6 -10   6    2.82    0.31
  -6 -10   6    3.05    0.36
  -6 -10   6    3.48    0.37
  -6 -10   6    2.75    0.33
  -6 -10   6    3.14    0.33
  -6 -10   7    0.19    0.27
  -6 -10   7    0.15    0.22
  -6 -10   7    0.24    0.21
  -6 -10   7   -0.02    0.24
  -6 -10   7    0.16    0.19
  -6 -10   7    0.29    0.17
  -6 -10   8    0.47    0.21
  -6 -10   8    0.36    0.27
  -6 -10   8    0.20    0.17
  -6 -10   8    0.20    0.18
  -6 -10   8    0.34    0.24
  -6 -10   9    8.05    0.51
  -6 -10   9    8.44    0.48
  -6 -10   9    9.19    0.54
  -6 -10   9    9.36    0.54
  -6 -10   9    9.59    0.57
  -6 -10  10    0.10    0.20
  -6 -10  10    0.18    0.27
  -6 -10  10   -0.02    0.13
  -6 -10  10    0.06    0.19
  -6 -10  11    1.69    0.21
  -6 -10  11    1.42    0.22
  -6 -10  11    1.93    0.32
  -6 -10  11    1.49    0.23
  -6 -10  11    1.81    0.27
  -6 -10  12    3.30    0.26
  -6 -10  12    2.52    0.22
  -6 -10  12    3.15    0.29
  -6 -10  12    4.01    0.38
  -6 -10  12    3.57    0.34
  -6 -10  13    0.63    0.17
  -6 -10  13    0.80    0.15
  -6  -9  -1    0.79    0.11
  -6  -9  -1    0.94    0.17
  -6  -9  -1    0.89    0.15
  -6  -9  -1    0.74    0.17
  -6  -9  -1    1.00    0.17
  -6  -9   0    0.10    0.16
  -6  -9   0   -0.02    0.19
  -6  -9   0    0.36    0.16
  -6  -9   0    0.09    0.13
  -6  -9   0    0.09    0.17
  -6  -9   0    0.27    0.18
  -6  -9   1   19.69    0.85
  -6  -9   1   20.94    0.83
  -6  -9   1   21.27    0.81
  -6  -9   1   20.69    0.85
  -6  -9   1   20.16    0.84
  -6  -9   1   19.32    0.78
  -6  -9   1   19.93    0.89
  -6  -9   2    2.17    0.31
  -6  -9   2    2.54    0.26
  -6  -9   2    2.67    0.36
  -6  -9   2    2.31    0.28
  -6  -9   2    2.71    0.32
  -6  -9   2    2.61    0.34
  -6  -9   2    2.90    0.36
  -6  -9   2    2.81    0.36
  -6  -9   2    2.66    0.35
  -6  -9   2    2.43    0.36
  -6  -9   3   14.36    0.76
  -6  -9   3   13.12    0.72
  -6  -9   3   13.66    0.73
  -6  -9   3   13.35    0.69
  -6  -9   3   12.94    0.66
  -6  -9   3   14.56    0.75
  -6  -9   4    0.39    0.29
  -6  -9   4    0.14    0.24
  -6  -9   4    0.54    0.25
  -6  -9   4    0.07    0.31
  -6  -9   4    0.66    0.20
  -6  -9   4    0.64    0.27
  -6  -9   4    0.50    0.29
  -6  -9   5    1.22    0.32
  -6  -9   5    1.23    0.30
  -6  -9   5    0.95    0.30
  -6  -9   5    0.95    0.26
  -6  -9   6    4.77    0.46
  -6  -9   6    4.53    0.43
  -6  -9   6    4.73    0.43
  -6  -9   6    3.87    0.38
  -6  -9   6    4.83    0.49
  -6  -9   7    2.57    0.38
  -6  -9   7    2.61    0.34
  -6  -9   7    2.96    0.37
  -6  -9   7    1.84    0.32
  -6  -9   7    2.16    0.29
  -6  -9   7    3.03    0.34
  -6  -9   8   -0.04    0.18
  -6  -9   8    0.25    0.22
  -6  -9   8    0.03    0.25
  -6  -9   8    0.01    0.19
  -6  -9   8   -0.10    0.29
  -6  -9   9    0.83    0.24
  -6  -9   9    1.89    0.33
  -6  -9   9    1.77    0.29
  -6  -9   9    1.09    0.31
  -6  -9  10    6.18    0.45
  -6  -9  10    6.09    0.48
  -6  -9  10    6.16    0.46
  -6  -9  11    0.22    0.18
  -6  -9  11    0.12    0.27
  -6  -9  11    0.15    0.19
  -6  -9  11    0.07    0.21
  -6  -9  11    0.20    0.13
  -6  -9  12    0.78    0.25
  -6  -9  12    0.42    0.20
  -6  -9  12    0.80    0.20
  -6  -9  12    0.64    0.12
  -6  -9  12    0.70    0.16
  -6  -9  12    0.82    0.30
  -6  -9  13    0.44    0.31
  -6  -9  13    0.67    0.20
  -6  -9  14   16.05    0.64
  -6  -9  14   17.76    0.63
  -6  -8  -3    4.51    0.23
  -6  -8  -3    5.28    0.27
  -6  -8  -3    5.06    0.26
  -6  -8  -2    0.18    0.18
  -6  -8  -2    0.19    0.19
  -6  -8  -2    0.07    0.17
  -6  -8  -2   -0.02    0.10
  -6  -8  -1   35.18    1.22
  -6  -8  -1   33.35    1.18
  -6  -8  -1   36.09    1.23
  -6  -8  -1   36.10    1.28
  -6  -8  -1   37.94    1.29
  -6  -8  -1   34.00    1.15
  -6  -8  -1   33.69    1.25
  -6  -8   0    0.22    0.18
  -6  -8   0    0.15    0.21
  -6  -8   0    0.11    0.28
  -6  -8   0    0.26    0.25
  -6  -8   0    0.14    0.23
  -6  -8   0    0.23    0.23
  -6  -8   0    0.11    0.27
  -6  -8   0    0.24    0.26
  -6  -8   1    2.94    0.36
  -6  -8   1    3.21    0.42
  -6  -8   1    3.05    0.40
  -6  -8   1    3.08    0.39
  -6  -8   1    2.97    0.37
  -6  -8   1    2.83    0.40
  -6  -8   1    3.07    0.41
  -6  -8   1    3.33    0.39
  -6  -8   2   16.11    0.82
  -6  -8   2   18.08    0.89
  -6  -8   2   16.89    0.87
  -6  -8   2   17.26    0.85
  -6  -8   2   17.74    0.86
  -6  -8   2   16.91    0.87
  -6  -8   2   16.10    0.87
  -6  -8   3    0.47    0.26
  -6  -8   3    0.24    0.26
  -6  -8   3    0.59    0.27
  -6  -8   3    0.14    0.24
  -6  -8   3    0.41    0.30
  -6  -8   3    0.18    0.23
  -6  -8   4    2.91    0.42
  -6  -8   4    2.72    0.31
  -6  -8   4    3.18    0.37
  -6  -8   4    2.92    0.40
  -6  -8   4    3.18    0.39
  -6  -8   4    2.65    0.37
  -6  -8   4    2.83    0.34
  -6  -8   5    0.03    0.30
  -6  -8   5    0.23    0.20
  -6  -8   5    0.12    0.27
  -6  -8   5    0.16    0.23
  -6  -8   5    0.09    0.29
  -6  -8   5    0.04    0.26
  -6  -8   5   -0.03    0.30
  -6  -8   5    0.14    0.21
  -6  -8   6    1.91    0.46
  -6  -8   6    2.05    0.36
  -6  -8   6    2.13    0.48
  -6  -8   6    1.88    0.30
  -6  -8   6    2.28    0.35
  -6  -8   6    2.03    0.34
  -6  -8   7    0.68    0.25
  -6  -8   7    0.36    0.23
  -6  -8   7    1.19    0.30
  -6  -8   7    1.55    0.33
  -6  -8   7    1.36    0.28
  -6  -8   7    0.94    0.22
  -6  -8   8    2.41    0.34
  -6  -8   8    3.70    0.45
  -6  -8   8    3.65    0.37
  -6  -8   8    3.06    0.33
  -6  -8   8    3.45    0.33
  -6  -8   8    3.91    0.41
  -6  -8   9   24.30    1.08
  -6  -8   9   24.14    0.95
  -6  -8   9   26.29    1.03
  -6  -8  10    2.20    0.31
  -6  -8  10    1.84    0.39
  -6  -8  10    1.98    0.36
  -6  -8  10    1.81    0.32
  -6  -8  10    1.29    0.24
  -6  -8  11    5.06    0.38
  -6  -8  11    5.34    0.45
  -6  -8  11    5.16    0.41
  -6  -8  11    4.74    0.47
  -6  -8  12    1.40    0.28
  -6  -8  12    1.24    0.29
  -6  -8  12    1.43    0.24
  -6  -8  12    1.10    0.19
  -6  -8  13    1.04    0.23
  -6  -8  13    0.74    0.30
  -6  -8  13    1.18    0.42
  -6  -8  14   -0.03    0.33
  -6  -8  14   -0.09    0.16
  -6  -8  14    0.04    0.11
  -6  -8  14    0.03    0.18
  -6  -7  -4    3.74    0.25
  -6  -7  -4    3.60    0.24
  -6  -7  -4    3.37    0.21
  -6  -7  -3    5.02    0.35
  -6  -7  -3    5.03    0.36
  -6  -7  -3    4.90    0.35
  -6  -7  -3    4.56    0.28
  -6  -7  -3    5.26    0.37
  -6  -7  -3    4.95    0.32
  -6  -7  -2    4.90    0.41
  -6  -7  -2    5.07    0.38
  -6  -7  -2    5.02    0.41
  -6  -7  -2    4.85    0.35
  -6  -7  -2    5.30    0.39
  -6  -7  -2    4.89    0.41
  -6  -7  -2    5.35    0.44
  -6  -7  -2    4.78    0.32
  -6  -7  -2    5.32    0.45
  -6  -7  -1    0.36    0.27
  -6  -7  -1    0.30    0.23
  -6  -7  -1    0.33    0.29
  -6  -7  -1    0.49    0.25
  -6  -7  -1    0.60    0.30
  -6  -7   0    0.63    0.34
  -6  -7   0    0.67    0.28
  -6  -7   0    0.70    0.29
  -6  -7   0    0.46    0.24
  -6  -7   1    6.38    0.56
  -6  -7   1    7.74    0.55
  -6  -7   1    7.48    0.59
  -6  -7   1    6.49    0.55
  -6  -7   1    7.26    0.51
  -6  -7   1    7.02    0.55
  -6  -7   2   82.02    2.85
  -6  -7   2   94.12    3.51
  -6  -7   2   92.91    3.00
  -6  -7   2   93.75    2.95
  -6  -7   2   96.54    2.99
  -6  -7   2   93.88    3.01
  -6  -7   2  104.26    3.02
  -6  -7   2   84.23    3.49
  -6  -7   3    0.67    0.24
  -6  -7   3    0.38    0.35
  -6  -7   3    1.12    0.30
  -6  -7   3    0.67    0.28
  -6  -7   3    0.83    0.30
  -6  -7   3    0.47    0.26
  -6  -7   3    0.61    0.37
  -6  -7   4    4.85    0.41
  -6  -7   4    4.75    0.65
  -6  -7   4    4.22    0.42
  -6  -7   4    5.52    0.71
  -6  -7   4    5.61    0.45
  -6  -7   4    4.19    0.42
  -6  -7   5   48.24    1.62
  -6  -7   5   42.73    1.64
  -6  -7   5   44.77    2.14
  -6  -7   5   44.78    1.67
  -6  -7   6    0.26    0.32
  -6  -7   6    0.25    0.21
  -6  -7   6   -0.06    0.25
  -6  -7   6    0.03    0.29
  -6  -7   6    0.06    0.22
  -6  -7   7   35.68    1.33
  -6  -7   7   34.85    1.33
  -6  -7   7   37.54    1.37
  -6  -7   7   35.16    1.77
  -6  -7   8   46.01    2.15
  -6  -7   8   46.60    1.61
  -6  -7   8   48.00    1.68
  -6  -7   9   12.68    0.97
  -6  -7   9   12.26    0.71
  -6  -7   9   10.60    0.64
  -6  -7   9   11.97    0.64
  -6  -7  10    3.64    0.39
  -6  -7  10    3.95    0.44
  -6  -7  10    3.48    0.37
  -6  -7  11    3.81    0.42
  -6  -7  11    3.90    0.39
  -6  -7  11    3.67    0.35
  -6  -7  12    0.28    0.17
  -6  -7  12    0.06    0.19
  -6  -7  12   -0.03    0.25
  -6  -7  12   -0.05    0.31
  -6  -7  13    9.37    0.79
  -6  -7  13    9.81    0.56
  -6  -7  13    8.60    0.63
  -6  -7  14    0.57    0.22
  -6  -7  14    0.72    0.21
  -6  -7  14    0.65    0.34
  -6  -7  14    0.42    0.13
  -6  -6  -5    0.55    0.14
  -6  -6  -5    0.44    0.12
  -6  -6  -5    0.62    0.15
  -6  -6  -4   20.02    0.77
  -6  -6  -4   22.71    0.84
  -6  -6  -4   21.52    0.83
  -6  -6  -4   20.77    0.81
  -6  -6  -4   18.26    0.72
  -6  -6  -4   21.32    0.82
  -6  -6  -4   16.95    0.68
  -6  -6  -3   21.17    0.86
  -6  -6  -3   21.06    0.90
  -6  -6  -3   21.00    0.92
  -6  -6  -3   20.09    0.81
  -6  -6  -3   23.02    0.97
  -6  -6  -2   36.77    1.37
  -6  -6  -2   39.12    1.46
  -6  -6  -2   37.10    1.42
  -6  -6  -2   38.10    1.39
  -6  -6  -2   36.23    1.41
  -6  -6  -1   17.22    0.82
  -6  -6  -1   15.51    0.82
  -6  -6  -1   16.70    0.86
  -6  -6  -1   15.88    0.81
  -6  -6  -1   16.27    0.90
  -6  -6   0    5.52    0.65
  -6  -6   0    5.88    0.52
  -6  -6   0    5.76    0.49
  -6  -6   0    6.07    0.55
  -6  -6   0    6.03    0.49
  -6  -6   0    6.49    0.54
  -6  -6   1  104.79    3.33
  -6  -6   1   98.93    3.21
  -6  -6   1  107.84    3.31
  -6  -6   1  114.30    3.90
  -6  -6   1  102.55    3.22
  -6  -6   1   97.33    3.85
  -6  -6   1  104.64    3.27
  -6  -6   2   29.22    1.18
  -6  -6   2   29.68    1.64
  -6  -6   2   26.70    1.58
  -6  -6   2   29.05    1.22
  -6  -6   2   31.16    1.23
  -6  -6   2   26.61    1.11
  -6  -6   2   28.86    1.12
  -6  -6   3   16.73    0.81
  -6  -6   3   16.28    0.83
  -6  -6   3   16.29    0.84
  -6  -6   3   15.84    1.15
  -6  -6   3   15.89    0.77
  -6  -6   3   18.92    1.25
  -6  -6   4    8.93    0.55
  -6  -6   4    8.42    0.51
  -6  -6   4    7.59    0.54
  -6  -6   4    7.48    0.77
  -6  -6   4    7.12    0.52
  -6  -6   4    8.04    0.82
  -6  -6   5    0.34    0.18
  -6  -6   5    0.30    0.32
  -6  -6   5    0.56    0.36
  -6  -6   5    0.14    0.18
  -6  -6   6    3.02    0.51
  -6  -6   6    3.44    0.58
  -6  -6   6    2.46    0.33
  -6  -6   7    2.14    0.41
  -6  -6   7    1.63    0.28
  -6  -6   7    2.29    0.49
  -6  -6   8  138.83    4.22
  -6  -6   8  145.53    4.86
  -6  -6   9  210.20    6.75
  -6  -6   9  214.45    6.22
  -6  -6  10   26.96    1.10
  -6  -6  10   28.66    1.16
  -6  -6  10   28.05    1.19
  -6  -6  11   39.76    1.55
  -6  -6  11   40.88    1.49
  -6  -6  12   30.40    1.21
  -6  -6  12   33.11    1.31
  -6  -6  12   33.88    1.45
  -6  -6  13    1.78    0.47
  -6  -6  13    1.71    0.25
  -6  -6  13    1.47    0.35
  -6  -6  14    7.64    0.48
  -6  -6  14    7.81    0.64
  -6  -6  14    9.03    0.49
  -6  -6  15    1.42    0.30
  -6  -5  -6    5.91    0.30
  -6  -5  -6    6.21    0.32
  -6  -5  -5    6.31    0.33
  -6  -5  -5    6.64    0.38
  -6  -5  -5    7.11    0.44
  -6  -5  -5    6.95    0.43
  -6  -5  -5    5.79    0.44
  -6  -5  -4   14.86    0.77
  -6  -5  -4   15.06    0.68
  -6  -5  -4   16.68    0.78
  -6  -5  -4   14.80    0.71
  -6  -5  -3  130.21    3.97
  -6  -5  -3  137.79    4.04
  -6  -5  -3  132.03    3.99
  -6  -5  -3  129.96    3.95
  -6  -5  -2    6.38    0.76
  -6  -5  -2    7.59    0.56
  -6  -5  -2    7.24    0.56
  -6  -5  -2    7.03    0.50
  -6  -5  -2    7.65    0.55
  -6  -5  -1   21.96    0.99
  -6  -5  -1   20.82    0.93
  -6  -5  -1   22.94    1.04
  -6  -5  -1   21.92    1.00
  -6  -5  -1   22.06    1.31
  -6  -5   0    2.89    0.55
  -6  -5   0    3.00    0.31
  -6  -5   0    3.21    0.36
  -6  -5   0    3.18    0.39
  -6  -5   0    2.94    0.55
  -6  -5   0    3.67    0.39
  -6  -5   1   10.05    0.60
  -6  -5   1    9.50    0.89
  -6  -5   1    7.73    0.82
  -6  -5   1    8.27    0.55
  -6  -5   1    9.07    0.55
  -6  -5   2    1.35    0.44
  -6  -5   2    0.98    0.23
  -6  -5   2    0.87    0.42
  -6  -5   2    1.73    0.26
  -6  -5   3   18.27    1.22
  -6  -5   3   19.36    0.90
  -6  -5   4    0.28    0.32
  -6  -5   4    0.74    0.21
  -6  -5   5   33.95    1.70
  -6  -5   5   26.67    1.49
  -6  -5   6    1.23    0.39
  -6  -5   6    1.27    0.35
  -6  -5   7   21.25    1.30
  -6  -5   8   24.00    1.38
  -6  -5   9   26.98    1.09
  -6  -5   9   23.61    1.03
  -6  -5  10   78.87    2.57
  -6  -5  11  193.01    5.66
  -6  -5  12    0.05    0.21
  -6  -5  12   -0.10    0.30
  -6  -5  13    0.54    0.41
  -6  -5  13    0.43    0.26
  -6  -5  13    0.53    0.25
  -6  -5  14    2.28    0.40
  -6  -5  14    2.77    0.56
  -6  -5  14    2.89    0.28
  -6  -5  15    0.27    0.33
  -6  -5  15   -0.09    0.23
  -6  -5  15    0.07    0.22
  -6  -4  -7    0.96    0.11
  -6  -4  -7    1.55    0.17
  -6  -4  -7    1.25    0.14
  -6  -4  -7    1.45    0.15
  -6  -4  -6    0.37    0.20
  -6  -4  -6    0.32    0.11
  -6  -4  -6    0.26    0.14
  -6  -4  -6    0.33    0.20
  -6  -4  -5    2.74    0.37
  -6  -4  -5    2.99    0.33
  -6  -4  -5    3.39    0.35
  -6  -4  -5    2.78    0.36
  -6  -4  -5    3.06    0.29
  -6  -4  -5    3.11    0.27
  -6  -4  -4   40.15    1.46
  -6  -4  -4   40.85    1.54
  -6  -4  -3    0.82    0.40
  -6  -4  -3    0.83    0.30
  -6  -4  -3    0.75    0.32
  -6  -4  -3    0.58    0.24
  -6  -4  -3    0.51    0.26
  -6  -4  -3    0.70    0.30
  -6  -4  -2   36.38    1.42
  -6  -4  -2   35.46    1.35
  -6  -4  -2   37.95    1.46
  -6  -4  -2   38.06    1.83
  -6  -4  -2   37.15    1.39
  -6  -4  -1    5.85    0.41
  -6  -4  -1    5.89    0.45
  -6  -4  -1    5.97    0.77
  -6  -4  -1    7.10    0.77
  -6  -4  -1    5.83    0.49
  -6  -4  -1    6.24    0.49
  -6  -4   0   10.59    0.92
  -6  -4   0    9.06    0.53
  -6  -4   0    9.28    0.57
  -6  -4   1    4.80    0.64
  -6  -4   1    4.03    0.62
  -6  -4   2   44.09    1.56
  -6  -4   2   45.64    2.06
  -6  -4   3  155.45    5.11
  -6  -4   4    5.14    0.63
  -6  -4   4    3.45    0.51
  -6  -4   5    1.69    0.37
  -6  -4   5    1.44    0.40
  -6  -4   6   21.28    1.27
  -6  -4   6   23.25    1.19
  -6  -4   7   12.32    0.92
  -6  -4   8   96.16    3.43
  -6  -4  11   66.37    2.25
  -6  -4  12    2.69    0.40
  -6  -4  13    1.81    0.29
  -6  -4  13    1.41    0.44
  -6  -4  13    1.55    0.27
  -6  -4  14   10.59    0.64
  -6  -4  14   11.07    0.51
  -6  -4  14   11.87    0.87
  -6  -4  15    2.81    0.34
  -6  -3  -8    0.36    0.11
  -6  -3  -8    0.47    0.08
  -6  -3  -7   -0.02    0.10
  -6  -3  -7   -0.07    0.18
  -6  -3  -7   -0.11    0.17
  -6  -3  -7    0.05    0.10
  -6  -3  -7    0.05    0.12
  -6  -3  -6    1.41    0.22
  -6  -3  -6    1.18    0.19
  -6  -3  -6    1.18    0.19
  -6  -3  -6    1.16    0.23
  -6  -3  -6    1.36    0.29
  -6  -3  -6    1.60    0.26
  -6  -3  -5    3.22    0.40
  -6  -3  -5    3.18    0.33
  -6  -3  -5    3.52    0.40
  -6  -3  -5    3.14    0.32
  -6  -3  -5    3.55    0.30
  -6  -3  -5    3.46    0.36
  -6  -3  -4  139.98    4.15
  -6  -3  -4  143.02    4.30
  -6  -3  -4  149.61    5.01
  -6  -3  -4  142.51    4.20
  -6  -3  -4  140.78    4.22
  -6  -3  -4  133.33    4.21
  -6  -3  -3  252.54    7.23
  -6  -3  -3  246.40    7.12
  -6  -3  -3  250.48    7.15
  -6  -3  -3  254.12    7.73
  -6  -3  -3  246.73    7.11
  -6  -3  -2  118.01    4.01
  -6  -3  -2  108.99    3.34
  -6  -3  -2  109.52    3.37
  -6  -3  -2  109.06    4.06
  -6  -3  -2  111.02    3.44
  -6  -3  -2  106.90    3.32
  -6  -3  -1    6.93    0.50
  -6  -3  -1    7.19    0.77
  -6  -3  -1    6.74    0.46
  -6  -3  -1    6.54    0.77
  -6  -3  -1    6.22    0.42
  -6  -3   0  205.72    6.69
  -6  -3   0  207.29    6.07
  -6  -3   1    5.80    0.69
  -6  -3   1    4.13    0.60
  -6  -3   2  362.58   10.67
  -6  -3   3   55.11    2.30
  -6  -3   3   66.34    2.51
  -6  -3   4   36.07    1.67
  -6  -3   4   32.55    1.52
  -6  -3   5   30.79    1.38
  -6  -3   5   29.81    1.51
  -6  -3   6  109.62    3.76
  -6  -3   7   10.90    0.81
  -6  -3  11    9.75    0.68
  -6  -3  12    0.62    0.39
  -6  -3  12   -0.03    0.22
  -6  -3  13    7.27    0.62
  -6  -3  13    8.32    0.50
  -6  -3  13    8.29    0.83
  -6  -3  14   -0.24    0.34
  -6  -3  14   -0.25    0.53
  -6  -2  -8    0.92    0.16
  -6  -2  -8    1.12    0.18
  -6  -2  -8    1.24    0.14
  -6  -2  -8    1.06    0.19
  -6  -2  -7    0.21    0.21
  -6  -2  -7    0.23    0.17
  -6  -2  -7    0.05    0.20
  -6  -2  -7    0.02    0.16
  -6  -2  -7    0.16    0.18
  -6  -2  -7    0.07    0.15
  -6  -2  -6    0.02    0.21
  -6  -2  -6    0.26    0.19
  -6  -2  -6   -0.06    0.17
  -6  -2  -6    0.22    0.22
  -6  -2  -5   12.06    0.67
  -6  -2  -5   13.22    0.66
  -6  -2  -5   12.91    0.70
  -6  -2  -5   12.65    0.73
  -6  -2  -5   11.92    0.66
  -6  -2  -5   11.61    0.68
  -6  -2  -5   12.00    0.62
  -6  -2  -5   12.62    0.64
  -6  -2  -5   12.99    1.06
  -6  -2  -4   54.55    1.89
  -6  -2  -4   56.10    1.95
  -6  -2  -4   58.77    1.93
  -6  -2  -4   56.90    2.23
  -6  -2  -4   56.47    1.90
  -6  -2  -4   59.95    2.43
  -6  -2  -4   55.90    2.22
  -6  -2  -4   58.68    1.97
  -6  -2  -4   60.24    2.04
  -6  -2  -4   57.97    1.97
  -6  -2  -3  147.33    4.31
  -6  -2  -3  140.34    4.23
  -6  -2  -3  144.58    4.31
  -6  -2  -3  144.82    4.60
  -6  -2  -3  150.75    5.09
  -6  -2  -3  145.36    4.61
  -6  -2  -2  100.67    3.69
  -6  -2  -2  100.23    3.27
  -6  -2  -2  100.09    3.27
  -6  -2  -2   94.83    2.99
  -6  -2  -1  315.92    9.11
  -6  -2  -1  316.21    9.10
  -6  -2  -1  323.13    9.61
  -6  -2   0   27.41    1.47
  -6  -2   1  213.41    6.62
  -6  -2   2    2.70    0.42
  -6  -2   2    2.65    0.47
  -6  -2   3   51.33    2.03
  -6  -2   3   43.89    1.86
  -6  -2   4    0.60    0.30
  -6  -2   4    5.57    0.46
  -6  -2   5   55.21    2.18
  -6  -2   6    4.00    0.48
  -6  -2  11   83.74    2.72
  -6  -2  12    9.06    0.72
  -6  -2  13    0.20    0.41
  -6  -2  14    1.20    0.48
  -6  -2  14    0.54    0.40
  -6  -1  -9    0.05    0.12
  -6  -1  -9    0.07    0.11
  -6  -1  -9    0.20    0.09
  -6  -1  -9    0.15    0.10
  -6  -1  -8   -0.16    0.18
  -6  -1  -8    0.06    0.16
  -6  -1  -8   -0.01    0.13
  -6  -1  -8    0.01    0.14
  -6  -1  -8    0.15    0.20
  -6  -1  -8   -0.01    0.17
  -6  -1  -8   -0.04    0.11
  -6  -1  -7    4.16    0.35
  -6  -1  -7    4.05    0.35
  -6  -1  -7    4.03    0.36
  -6  -1  -7    4.06    0.37
  -6  -1  -7    3.90    0.34
  -6  -1  -7    3.84    0.42
  -6  -1  -6    2.41    0.29
  -6  -1  -6    2.71    0.32
  -6  -1  -6    2.52    0.31
  -6  -1  -6    2.30    0.33
  -6  -1  -6    2.51    0.33
  -6  -1  -5    7.05    0.51
  -6  -1  -5    7.26    0.48
  -6  -1  -5    6.56    0.46
  -6  -1  -5    7.26    0.65
  -6  -1  -5    6.87    0.51
  -6  -1  -5    5.74    0.59
  -6  -1  -5    7.60    0.50
  -6  -1  -4    2.65    0.33
  -6  -1  -4    2.53    0.33
  -6  -1  -4    2.07    0.39
  -6  -1  -4    2.48    0.30
  -6  -1  -4    2.47    0.41
  -6  -1  -4    2.54    0.29
  -6  -1  -4    2.92    0.28
  -6  -1  -4    2.52    0.31
  -6  -1  -3    2.24    0.38
  -6  -1  -3    2.63    0.28
  -6  -1  -3    2.52    0.29
  -6  -1  -3    2.40    0.30
  -6  -1  -3    2.72    0.41
  -6  -1  -3    2.52    0.28
  -6  -1  -2   53.70    2.04
  -6  -1  -2   56.67    2.06
  -6  -1  -2   53.47    1.79
  -6  -1  -1    3.40    0.38
  -6  -1  -1    3.56    0.39
  -6  -1   0   41.73    1.54
  -6  -1   0   37.92    1.79
  -6  -1   0   43.09    1.56
  -6  -1   1    8.83    0.73
  -6  -1   2   38.66    1.64
  -6  -1   3   20.23    1.00
  -6  -1   3   21.08    1.14
  -6  -1   4  291.31    8.60
  -6  -1   5   95.70    3.24
  -6  -1  12    0.66    0.46
  -6  -1  13    4.85    0.51
  -6  -1  13    1.24    0.56
  -6  -1  14    0.45    0.27
  -6  -1  14    0.19    0.27
  -6  -1  14   -0.02    0.28
  -6   0 -10   11.84    0.41
  -6   0 -10   11.85    0.42
  -6   0 -10   11.16    0.41
  -6   0  -9    3.54    0.29
  -6   0  -9    3.63    0.27
  -6   0  -9    3.74    0.28
  -6   0  -9    3.12    0.20
  -6   0  -9    3.62    0.26
  -6   0  -8    0.98    0.23
  -6   0  -8    1.08    0.27
  -6   0  -8    0.89    0.22
  -6   0  -8    0.92    0.20
  -6   0  -8    1.02    0.23
  -6   0  -8    1.30    0.24
  -6   0  -8    0.97    0.23
  -6   0  -7   15.39    0.74
  -6   0  -7   16.98    0.77
  -6   0  -7   16.11    0.78
  -6   0  -7   15.44    0.76
  -6   0  -7   17.50    0.79
  -6   0  -6   18.78    0.89
  -6   0  -6   19.43    0.88
  -6   0  -6   19.48    1.12
  -6   0  -6   19.34    0.86
  -6   0  -6   18.97    1.10
  -6   0  -6   17.56    0.84
  -6   0  -6   19.31    0.89
  -6   0  -5   67.28    2.55
  -6   0  -5   63.21    2.51
  -6   0  -5   65.26    2.17
  -6   0  -5   69.48    2.22
  -6   0  -5   67.49    2.23
  -6   0  -5   67.17    2.20
  -6   0  -5   66.47    2.18
  -6   0  -4    5.96    0.58
  -6   0  -4    5.49    0.42
  -6   0  -4    5.37    0.41
  -6   0  -4    6.14    0.43
  -6   0  -4    6.55    0.60
  -6   0  -4    5.73    0.45
  -6   0  -4    5.67    0.40
  -6   0  -3   25.71    1.25
  -6   0  -3   24.20    0.97
  -6   0  -3   24.48    0.98
  -6   0  -3   25.21    1.23
  -6   0  -2  191.91    5.77
  -6   0  -2  189.84    5.76
  -6   0  -1  250.90    7.36
  -6   0  -1  255.01    7.37
  -6   0   0   17.35    0.85
  -6   0   0   16.74    0.84
  -6   0   1    7.42    0.48
  -6   0   1    7.61    0.48
  -6   0   2   94.51    2.77
  -6   0   2   96.41    2.77
  -6   0   3    3.47    0.46
  -6   0   4    0.18    0.20
  -6   0  11   13.55    1.02
  -6   0  12   15.16    1.23
  -6   0  13    1.65    0.47
  -6   0  13    2.65    0.49
  -6   0  14    1.67    0.21
  -6   1 -10    0.55    0.13
  -6   1 -10    0.72    0.14
  -6   1 -10    0.43    0.13
  -6   1 -10    0.61    0.10
  -6   1  -9    6.03    0.39
  -6   1  -9    5.97    0.39
  -6   1  -9    5.91    0.37
  -6   1  -9    5.42    0.35
  -6   1  -9    4.89    0.29
  -6   1  -9    5.27    0.36
  -6   1  -8    4.09    0.37
  -6   1  -8    4.51    0.39
  -6   1  -8    4.69    0.39
  -6   1  -8    4.65    0.36
  -6   1  -8    4.13    0.36
  -6   1  -8    4.17    0.39
  -6   1  -8    4.13    0.37
  -6   1  -7    7.82    0.52
  -6   1  -7    7.97    0.51
  -6   1  -7    7.53    0.52
  -6   1  -7    7.77    0.52
  -6   1  -7    7.87    0.52
  -6   1  -7    8.24    0.54
  -6   1  -7    7.00    0.50
  -6   1  -6    1.79    0.37
  -6   1  -6    1.84    0.30
  -6   1  -6    1.97    0.39
  -6   1  -6    1.81    0.27
  -6   1  -6    1.77    0.28
  -6   1  -6    1.60    0.29
  -6   1  -6    1.66    0.27
  -6   1  -5   82.44    2.61
  -6   1  -5   84.33    2.63
  -6   1  -5   83.79    2.65
  -6   1  -5   84.33    2.64
  -6   1  -5   80.30    2.98
  -6   1  -5   81.77    2.99
  -6   1  -4    4.12    0.34
  -6   1  -4    4.23    0.50
  -6   1  -4    4.26    0.34
  -6   1  -4    4.09    0.50
  -6   1  -3  142.46    4.54
  -6   1  -3  143.57    4.55
  -6   1  -2  131.63    4.13
  -6   1  -2  128.33    4.11
  -6   1  -1   36.96    1.48
  -6   1  -1   35.61    1.47
  -6   1   0  124.89    3.86
  -6   1   0  118.57    3.76
  -6   1   0  121.16    3.77
  -6   1   1   38.51    1.31
  -6   1   1   38.44    1.31
  -6   1   2  156.66    4.61
  -6   1   2  152.53    4.60
  -6   1   3   59.32    2.00
  -6   1   3   59.06    2.00
  -6   1   4  120.49    3.80
  -6   1  11    2.67    0.66
  -6   1  12    1.20    0.48
  -6   1  12    2.26    0.51
  -6   1  13    1.81    0.27
  -6   1  13    1.21    0.30
  -6   1  13    0.99    0.32
  -6   2 -11    0.78    0.09
  -6   2 -11    0.83    0.09
  -6   2 -10    4.67    0.30
  -6   2 -10    4.54    0.29
  -6   2 -10    4.04    0.29
  -6   2 -10    4.13    0.24
  -6   2  -9    2.73    0.27
  -6   2  -9    2.67    0.23
  -6   2  -9    2.88    0.29
  -6   2  -9    2.76    0.30
  -6   2  -9    2.78    0.30
  -6   2  -8   99.07    2.99
  -6   2  -8  103.76    3.03
  -6   2  -8  102.01    3.01
  -6   2  -8   95.48    2.89
  -6   2  -8   96.81    3.00
  -6   2  -8  100.39    2.99
  -6   2  -7   23.67    1.01
  -6   2  -7   21.82    0.89
  -6   2  -7   22.50    1.24
  -6   2  -7   23.22    0.99
  -6   2  -7   24.30    1.00
  -6   2  -7   23.02    0.98
  -6   2  -7   22.27    1.23
  -6   2  -7   23.13    0.98
  -6   2  -6    6.67    0.41
  -6   2  -6    6.61    0.64
  -6   2  -6    6.81    0.48
  -6   2  -6    6.62    0.48
  -6   2  -6    6.46    0.64
  -6   2  -6    7.08    0.47
  -6   2  -6    6.58    0.47
  -6   2  -5    8.53    0.72
  -6   2  -5    8.38    0.50
  -6   2  -5    7.64    0.45
  -6   2  -5    7.53    0.68
  -6   2  -5    7.92    0.50
  -6   2  -4  212.98    6.45
  -6   2  -4  212.08    6.45
  -6   2  -4  210.06    6.03
  -6   2  -3   51.75    2.03
  -6   2  -3   52.07    2.03
  -6   2  -2    2.66    0.38
  -6   2  -2    2.85    0.39
  -6   2  -1  130.62    4.15
  -6   2  -1  135.48    4.17
  -6   2   0   78.63    2.73
  -6   2   0   88.21    2.82
  -6   2   0   81.14    2.75
  -6   2   1   11.96    0.70
  -6   2   1   11.09    0.68
  -6   2   1   12.08    0.70
  -6   2   1   12.62    0.61
  -6   2   2  134.75    4.05
  -6   2   2  127.44    3.90
  -6   2   2  131.51    4.03
  -6   2   3    0.45    0.16
  -6   2  10    0.18    0.47
  -6   2  11    0.54    0.42
  -6   2  12    3.67    0.45
  -6   2  12    4.53    0.40
  -6   2  12    3.13    0.48
  -6   3 -11    0.37    0.09
  -6   3 -10    4.10    0.27
  -6   3 -10    3.68    0.23
  -6   3 -10    3.98    0.25
  -6   3 -10    4.46    0.31
  -6   3  -9    2.39    0.27
  -6   3  -9    2.28    0.30
  -6   3  -9    2.86    0.30
  -6   3  -9    2.23    0.31
  -6   3  -9    2.48    0.26
  -6   3  -9    2.75    0.32
  -6   3  -9    2.10    0.24
  -6   3  -9    2.21    0.26
  -6   3  -8    6.10    0.45
  -6   3  -8    6.15    0.46
  -6   3  -8    5.71    0.45
  -6   3  -8    5.78    0.39
  -6   3  -8    5.76    0.44
  -6   3  -7   83.45    2.65
  -6   3  -7   80.59    3.00
  -6   3  -7   85.23    2.66
  -6   3  -7   85.95    2.65
  -6   3  -7   79.80    2.56
  -6   3  -7   83.57    2.66
  -6   3  -7   81.63    3.00
  -6   3  -6    0.95    0.20
  -6   3  -6    0.86    0.19
  -6   3  -6    1.29    0.33
  -6   3  -6    1.01    0.23
  -6   3  -6    1.29    0.34
  -6   3  -6    1.33    0.25
  -6   3  -5   12.27    0.62
  -6   3  -5   13.33    0.64
  -6   3  -5   12.64    0.89
  -6   3  -5   13.40    0.91
  -6   3  -5   12.84    0.65
  -6   3  -4    6.41    0.60
  -6   3  -4    6.06    0.58
  -6   3  -4    5.60    0.38
  -6   3  -4    5.37    0.48
  -6   3  -3    2.50    0.39
  -6   3  -3    2.50    0.32
  -6   3  -3    2.88    0.40
  -6   3  -2   24.83    1.09
  -6   3  -2   25.88    1.23
  -6   3  -2   26.56    1.24
  -6   3  -1   68.91    2.32
  -6   3  -1   70.76    2.47
  -6   3  -1   71.05    2.48
  -6   3   0  135.23    4.20
  -6   3   0  131.77    4.05
  -6   3   0  135.49    4.20
  -6   3   1  153.34    4.55
  -6   3   1  149.82    4.67
  -6   3   1  150.84    4.68
  -6   3   2   98.70    3.14
  -6   3   3  146.40    4.49
  -6   3   9    1.78    0.48
  -6   3  10    0.95    0.45
  -6   3  10    1.96    0.42
  -6   3  11    8.70    0.72
  -6   3  11   12.60    0.72
  -6   3  12    0.74    0.21
  -6   3  12    1.51    0.23
  -6   4 -11    0.32    0.07
  -6   4 -11    0.26    0.11
  -6   4 -11    0.43    0.13
  -6   4 -11    0.30    0.12
  -6   4 -10    2.24    0.24
  -6   4 -10    2.49    0.20
  -6   4 -10    2.42    0.22
  -6   4 -10    2.26    0.24
  -6   4 -10    2.31    0.21
  -6   4  -9    7.52    0.44
  -6   4  -9    7.35    0.47
  -6   4  -9    7.89    0.47
  -6   4  -9    7.35    0.45
  -6   4  -9    7.44    0.47
  -6   4  -8    2.97    0.33
  -6   4  -8    2.62    0.33
  -6   4  -8    2.95    0.34
  -6   4  -8    2.88    0.29
  -6   4  -8    3.28    0.34
  -6   4  -7    1.27    0.24
  -6   4  -7    1.35    0.26
  -6   4  -7    1.12    0.23
  -6   4  -7    1.51    0.27
  -6   4  -6   23.45    0.93
  -6   4  -6   23.86    0.98
  -6   4  -6   23.72    1.00
  -6   4  -6   23.77    0.97
  -6   4  -5   20.56    0.86
  -6   4  -5   22.72    1.22
  -6   4  -5   22.41    0.91
  -6   4  -5   21.55    1.10
  -6   4  -5   20.49    1.17
  -6   4  -4    8.27    0.62
  -6   4  -4    8.10    0.69
  -6   4  -4    9.75    0.74
  -6   4  -4    8.37    0.46
  -6   4  -3   40.85    1.72
  -6   4  -3   40.25    1.71
  -6   4  -3   39.65    1.61
  -6   4  -2   21.27    1.13
  -6   4  -2   21.95    1.05
  -6   4  -2   22.63    1.15
  -6   4  -1  118.33    3.81
  -6   4  -1  113.98    3.66
  -6   4  -1  116.45    3.80
  -6   4   0  376.32   10.82
  -6   4   0  381.20   10.83
  -6   4   0  372.45   10.68
  -6   4   1    0.39    0.20
  -6   4   2   33.72    1.43
  -6   4   3   67.05    2.42
  -6   4   9    1.80    0.42
  -6   4  10    1.11    0.28
  -6   4  10    0.63    0.37
  -6   4  11   10.32    0.57
  -6   4  11   12.31    0.58
  -6   5 -11    0.25    0.12
  -6   5 -11    0.19    0.10
  -6   5 -11    0.26    0.10
  -6   5 -11    0.42    0.13
  -6   5 -10    0.66    0.17
  -6   5 -10    0.95    0.19
  -6   5 -10    0.59    0.19
  -6   5 -10    0.88    0.20
  -6   5 -10    0.74    0.15
  -6   5 -10    0.82    0.13
  -6   5  -9    3.75    0.33
  -6   5  -9    3.65    0.35
  -6   5  -9    3.34    0.34
  -6   5  -9    3.87    0.32
  -6   5  -9    3.75    0.35
  -6   5  -9    3.72    0.31
  -6   5  -9    3.44    0.33
  -6   5  -8    2.92    0.30
  -6   5  -8    3.01    0.30
  -6   5  -8    3.73    0.36
  -6   5  -8    2.82    0.34
  -6   5  -7   19.02    0.81
  -6   5  -7   18.25    0.82
  -6   5  -7   18.95    0.87
  -6   5  -7   18.57    0.84
  -6   5  -7   18.48    1.10
  -6   5  -7   17.23    1.07
  -6   5  -7   19.65    0.82
  -6   5  -7   18.08    1.03
  -6   5  -6    8.21    0.47
  -6   5  -6    8.32    0.52
  -6   5  -6    8.08    0.50
  -6   5  -6    8.23    0.49
  -6   5  -6    7.27    0.63
  -6   5  -5   53.92    1.82
  -6   5  -5   56.95    2.17
  -6   5  -5   56.59    1.85
  -6   5  -4    5.78    0.53
  -6   5  -4    4.90    0.55
  -6   5  -4    5.27    0.37
  -6   5  -4    4.79    0.55
  -6   5  -3   56.10    2.15
  -6   5  -3   58.33    2.27
  -6   5  -3   59.13    2.27
  -6   5  -2    0.91    0.31
  -6   5  -2    0.82    0.29
  -6   5  -2    0.37    0.22
  -6   5  -1    9.88    0.68
  -6   5  -1   10.08    0.75
  -6   5  -1   10.40    0.76
  -6   5   0   46.41    1.83
  -6   5   0   47.72    1.94
  -6   5   0   46.57    1.93
  -6   5   1   62.09    2.30
  -6   5   2   48.28    1.93
  -6   5   3    0.11    0.20
  -6   5   4  158.83    5.11
  -6   5   8   15.81    0.95
  -6   5   9    0.20    0.31
  -6   5  10    1.38    0.27
  -6   5  10    1.27    0.21
  -6   6 -11   12.45    0.50
  -6   6 -11   11.61    0.47
  -6   6 -11   11.95    0.47
  -6   6 -11   12.68    0.49
  -6   6 -10    0.31    0.18
  -6   6 -10    0.26    0.11
  -6   6 -10    0.37    0.17
  -6   6 -10    0.19    0.15
  -6   6 -10    0.19    0.15
  -6   6 -10    0.23    0.14
  -6   6 -10    0.16    0.14
  -6   6 -10    0.30    0.17
  -6   6  -9   17.18    0.74
  -6   6  -9   16.01    0.72
  -6   6  -9   16.77    0.75
  -6   6  -9   17.36    0.76
  -6   6  -9   16.52    0.72
  -6   6  -9   16.71    0.75
  -6   6  -8    0.14    0.14
  -6   6  -8    0.06    0.17
  -6   6  -8    0.18    0.17
  -6   6  -8    0.16    0.15
  -6   6  -8    0.11    0.19
  -6   6  -7   75.35    2.45
  -6   6  -7   77.96    2.51
  -6   6  -7   80.26    2.88
  -6   6  -7   75.67    2.80
  -6   6  -7   78.11    2.49
  -6   6  -7   80.43    2.46
  -6   6  -7   79.86    2.49
  -6   6  -7   75.13    2.42
  -6   6  -7   76.43    2.85
  -6   6  -6   91.91    2.86
  -6   6  -6   93.97    3.33
  -6   6  -6   91.77    2.88
  -6   6  -6   91.22    3.23
  -6   6  -6   94.12    2.87
  -6   6  -6   91.17    2.86
  -6   6  -6   97.70    3.35
  -6   6  -5   39.45    1.76
  -6   6  -5   39.72    1.75
  -6   6  -5   37.66    1.67
  -6   6  -5   36.61    1.35
  -6   6  -5   37.02    1.36
  -6   6  -4   23.78    1.23
  -6   6  -4   24.27    0.98
  -6   6  -3   26.05    1.39
  -6   6  -3   25.88    1.39
  -6   6  -2   55.05    2.21
  -6   6  -2   53.22    2.10
  -6   6  -2   54.58    2.20
  -6   6  -1    9.69    0.77
  -6   6  -1    8.46    0.67
  -6   6  -1    8.73    0.73
  -6   6   0   17.17    1.01
  -6   6   1   10.12    0.77
  -6   6   2    9.48    0.75
  -6   6   3   79.80    2.95
  -6   6   4   10.59    0.83
  -6   6   5   12.91    0.92
  -6   6   8    5.84    0.42
  -6   6   8    5.00    0.46
  -6   6   9    1.75    0.26
  -6   7 -11    1.41    0.13
  -6   7 -11    1.51    0.16
  -6   7 -11    1.66    0.17
  -6   7 -11    1.34    0.14
  -6   7 -11    1.45    0.16
  -6   7 -10    3.27    0.25
  -6   7 -10    3.32    0.27
  -6   7 -10    3.29    0.28
  -6   7 -10    3.11    0.26
  -6   7 -10    3.17    0.27
  -6   7 -10    2.81    0.24
  -6   7 -10    3.17    0.26
  -6   7  -9   10.42    0.57
  -6   7  -9   11.40    0.57
  -6   7  -9   11.08    0.54
  -6   7  -9   11.02    0.56
  -6   7  -9   11.36    0.53
  -6   7  -9   10.04    0.54
  -6   7  -9   10.71    0.55
  -6   7  -8    1.50    0.23
  -6   7  -8    1.34    0.21
  -6   7  -8    1.41    0.22
  -6   7  -8    1.20    0.24
  -6   7  -8    1.50    0.25
  -6   7  -8    1.51    0.22
  -6   7  -7    0.39    0.20
  -6   7  -7    0.01    0.15
  -6   7  -7    0.14    0.15
  -6   7  -7    0.04    0.14
  -6   7  -7    0.13    0.16
  -6   7  -7    0.09    0.17
  -6   7  -6    0.34    0.16
  -6   7  -6    0.22    0.16
  -6   7  -6    0.50    0.25
  -6   7  -6    0.98    0.22
  -6   7  -6    0.44    0.18
  -6   7  -6    0.38    0.25
  -6   7  -6    0.50    0.26
  -6   7  -5  103.28    3.11
  -6   7  -5  101.10    3.11
  -6   7  -5   99.69    3.50
  -6   7  -5  100.32    3.11
  -6   7  -5  100.48    3.54
  -6   7  -5   97.64    3.52
  -6   7  -4  540.92   14.54
  -6   7  -4  501.08   13.93
  -6   7  -4  523.64   14.45
  -6   7  -4  478.52   13.88
  -6   7  -4  542.50   14.55
  -6   7  -3  226.72    6.49
  -6   7  -3  228.65    6.93
  -6   7  -2   66.87    2.54
  -6   7  -1  233.65    7.08
  -6   7  -1  231.92    7.08
  -6   7  -1  222.20    6.97
  -6   7   0   56.50    2.28
  -6   7   1   68.74    2.65
  -6   7   2   50.42    2.14
  -6   7   3    3.32    0.49
  -6   7   4   22.26    1.26
  -6   7   6    6.56    0.50
  -6   7   7   11.40    0.59
  -6   7   8    0.43    0.17
  -6   7   8    0.29    0.15
  -6   7   9    1.74    0.15
  -6   8 -11   32.63    0.98
  -6   8 -11   32.47    0.99
  -6   8 -11   32.22    0.99
  -6   8 -10    1.48    0.19
  -6   8 -10    1.56    0.19
  -6   8 -10    1.58    0.20
  -6   8 -10    1.59    0.16
  -6   8 -10    1.48    0.19
  -6   8 -10    1.47    0.19
  -6   8 -10    1.52    0.19
  -6   8  -9   -0.07    0.17
  -6   8  -9   -0.07    0.15
  -6   8  -9    0.13    0.15
  -6   8  -9    0.03    0.15
  -6   8  -9    0.07    0.12
  -6   8  -9   -0.07    0.17
  -6   8  -9   -0.01    0.13
  -6   8  -8    1.30    0.21
  -6   8  -8    1.07    0.20
  -6   8  -8    1.37    0.23
  -6   8  -8    1.17    0.22
  -6   8  -8    0.98    0.24
  -6   8  -8    1.11    0.22
  -6   8  -7    4.04    0.36
  -6   8  -7    3.75    0.34
  -6   8  -7    4.28    0.36
  -6   8  -7    3.65    0.37
  -6   8  -7    4.55    0.36
  -6   8  -7    4.51    0.36
  -6   8  -6   29.48    1.44
  -6   8  -6   29.13    1.44
  -6   8  -6   30.32    1.15
  -6   8  -6   30.54    1.17
  -6   8  -6   29.29    1.14
  -6   8  -6   27.48    1.41
  -6   8  -6   29.06    1.11
  -6   8  -6   29.22    1.16
  -6   8  -5   21.26    0.90
  -6   8  -5   20.24    0.90
  -6   8  -5   19.89    0.86
  -6   8  -5   20.39    1.17
  -6   8  -5   19.33    0.82
  -6   8  -5   21.45    1.18
  -6   8  -5   21.13    1.19
  -6   8  -4   33.33    1.27
  -6   8  -4   34.92    1.64
  -6   8  -4   36.50    1.67
  -6   8  -4   33.48    1.59
  -6   8  -4   33.69    1.26
  -6   8  -4   33.07    1.23
  -6   8  -3   40.48    1.47
  -6   8  -3   39.60    1.80
  -6   8  -3   43.00    1.89
  -6   8  -3   41.87    1.88
  -6   8  -2    6.53    0.67
  -6   8  -2    6.07    0.66
  -6   8  -2    6.76    0.65
  -6   8  -2    5.47    0.41
  -6   8  -1    6.69    0.66
  -6   8   0    2.07    0.41
  -6   8   1    2.19    0.41
  -6   8   2  155.45    5.07
  -6   8   3   36.80    1.34
  -6   8   3   40.13    1.37
  -6   8   4   17.57    0.78
  -6   8   5    1.88    0.26
  -6   8   6   24.96    0.93
  -6   8   7    1.65    0.18
  -6   8   7    1.32    0.15
  -6   9 -11    2.90    0.16
  -6   9 -11    2.97    0.17
  -6   9 -10    0.51    0.13
  -6   9 -10    0.50    0.13
  -6   9 -10    0.44    0.09
  -6   9 -10    0.57    0.13
  -6   9 -10    0.55    0.13
  -6   9  -9    2.76    0.26
  -6   9  -9    2.89    0.26
  -6   9  -9    2.67    0.24
  -6   9  -9    3.00    0.24
  -6   9  -9    3.10    0.23
  -6   9  -9    2.80    0.25
  -6   9  -8    0.06    0.12
  -6   9  -8    0.13    0.14
  -6   9  -8    0.12    0.15
  -6   9  -8   -0.04    0.16
  -6   9  -7    0.72    0.19
  -6   9  -7    0.77    0.19
  -6   9  -7    0.55    0.17
  -6   9  -7    0.64    0.18
  -6   9  -6   15.63    0.70
  -6   9  -6   17.67    0.78
  -6   9  -6   17.84    0.79
  -6   9  -6   17.63    0.79
  -6   9  -6   16.28    0.74
  -6   9  -6   17.58    0.79
  -6   9  -5    6.05    0.43
  -6   9  -5    5.72    0.39
  -6   9  -5    5.53    0.42
  -6   9  -5    6.08    0.42
  -6   9  -4    5.98    0.61
  -6   9  -4    5.38    0.41
  -6   9  -4    5.51    0.59
  -6   9  -4    5.37    0.57
  -6   9  -4    5.51    0.40
  -6   9  -4    5.79    0.42
  -6   9  -3   22.42    1.26
  -6   9  -3   23.22    1.28
  -6   9  -3   21.98    0.89
  -6   9  -3   20.68    1.22
  -6   9  -3   22.88    0.95
  -6   9  -2   56.17    1.93
  -6   9  -2   59.49    2.40
  -6   9  -2   59.51    2.40
  -6   9  -2   59.36    1.93
  -6   9  -2   57.52    1.89
  -6   9  -2   56.57    2.34
  -6   9  -1   12.73    0.91
  -6   9  -1   13.14    0.95
  -6   9  -1   12.59    0.65
  -6   9  -1   13.39    0.96
  -6   9  -1   12.71    0.63
  -6   9   0   10.33    0.57
  -6   9   0   10.92    0.59
  -6   9   1    1.60    0.25
  -6   9   2    4.32    0.33
  -6   9   2    4.41    0.36
  -6   9   3    0.24    0.21
  -6   9   3    0.36    0.16
  -6   9   3    0.07    0.15
  -6   9   4    7.73    0.41
  -6   9   4    6.74    0.44
  -6   9   4    7.33    0.41
  -6   9   5   27.02    0.90
  -6   9   5   25.54    0.90
  -6   9   5   26.07    0.95
  -6   9   6    0.08    0.08
  -6   9   6    0.14    0.13
  -6   9   6    0.09    0.06
  -6   9   6    0.24    0.12
  -6  10 -10    0.29    0.10
  -6  10 -10    0.36    0.09
  -6  10 -10    0.31    0.10
  -6  10 -10    0.32    0.12
  -6  10 -10    0.21    0.07
  -6  10 -10    0.36    0.10
  -6  10  -9    0.28    0.08
  -6  10  -9    0.28    0.12
  -6  10  -9    0.27    0.13
  -6  10  -9    0.26    0.12
  -6  10  -9    0.27    0.11
  -6  10  -9    0.31    0.13
  -6  10  -8    0.20    0.15
  -6  10  -8    0.09    0.11
  -6  10  -8    0.12    0.14
  -6  10  -8    0.27    0.14
  -6  10  -7    0.53    0.19
  -6  10  -7    0.53    0.18
  -6  10  -7    0.57    0.17
  -6  10  -7    0.72    0.20
  -6  10  -7    0.63    0.17
  -6  10  -6    6.47    0.44
  -6  10  -6    6.70    0.43
  -6  10  -6    6.67    0.42
  -6  10  -6    6.23    0.39
  -6  10  -6    6.99    0.45
  -6  10  -6    6.69    0.45
  -6  10  -5    0.72    0.19
  -6  10  -5    0.92    0.22
  -6  10  -5    0.90    0.20
  -6  10  -5    0.66    0.18
  -6  10  -4    3.50    0.33
  -6  10  -4    2.97    0.31
  -6  10  -4    3.52    0.33
  -6  10  -4    3.20    0.28
  -6  10  -3   31.41    1.19
  -6  10  -3   32.45    1.21
  -6  10  -3   30.48    1.11
  -6  10  -3   31.73    1.16
  -6  10  -3   32.59    1.22
  -6  10  -2    4.93    0.35
  -6  10  -2    5.17    0.39
  -6  10  -2    4.86    0.37
  -6  10  -2    5.32    0.39
  -6  10  -1   21.94    0.89
  -6  10  -1   19.75    0.82
  -6  10  -1   20.44    0.86
  -6  10  -1   20.53    0.84
  -6  10   0    4.15    0.34
  -6  10   0    4.28    0.33
  -6  10   0    4.00    0.36
  -6  10   1    1.74    0.24
  -6  10   1    1.98    0.26
  -6  10   2   21.29    0.81
  -6  10   2   19.34    0.74
  -6  10   2   18.95    0.74
  -6  10   2   20.16    0.81
  -6  10   3    0.59    0.19
  -6  10   3    0.41    0.16
  -6  10   3    0.39    0.12
  -6  10   3    0.31    0.16
  -6  10   4    0.32    0.08
  -6  10   4    0.50    0.13
  -6  10   4    0.76    0.18
  -6  10   4    0.52    0.14
  -6  10   4    0.58    0.16
  -6  10   5    4.87    0.25
  -6  10   5    5.52    0.26
  -6  11 -10    3.93    0.19
  -6  11 -10    4.40    0.21
  -6  11  -9   13.60    0.49
  -6  11  -9   14.47    0.53
  -6  11  -9   14.80    0.53
  -6  11  -9   11.27    0.44
  -6  11  -9   12.23    0.46
  -6  11  -9   14.18    0.51
  -6  11  -8    4.94    0.30
  -6  11  -8    4.88    0.31
  -6  11  -8    5.18    0.32
  -6  11  -8    4.81    0.31
  -6  11  -8    5.34    0.29
  -6  11  -7    2.34    0.23
  -6  11  -7    2.69    0.23
  -6  11  -7    2.38    0.24
  -6  11  -7    2.65    0.26
  -6  11  -7    2.48    0.26
  -6  11  -6    8.24    0.47
  -6  11  -6    7.76    0.46
  -6  11  -6    7.41    0.42
  -6  11  -6    7.82    0.43
  -6  11  -5    1.57    0.22
  -6  11  -5    1.58    0.23
  -6  11  -5    1.48    0.21
  -6  11  -5    1.88    0.26
  -6  11  -5    1.67    0.23
  -6  11  -4    1.67    0.23
  -6  11  -4    1.90    0.25
  -6  11  -4    1.45    0.22
  -6  11  -4    1.71    0.20
  -6  11  -3    0.06    0.15
  -6  11  -3   -0.03    0.17
  -6  11  -3    0.29    0.16
  -6  11  -3    0.04    0.15
  -6  11  -3    0.03    0.12
  -6  11  -2    0.70    0.21
  -6  11  -2    0.88    0.20
  -6  11  -2    0.94    0.18
  -6  11  -2    1.08    0.19
  -6  11  -2    0.77    0.16
  -6  11  -1    1.11    0.17
  -6  11  -1    1.05    0.19
  -6  11  -1    1.35    0.20
  -6  11  -1    1.03    0.21
  -6  11  -1    1.40    0.20
  -6  11   0    0.34    0.15
  -6  11   0    0.17    0.12
  -6  11   0    0.04    0.12
  -6  11   0   -0.02    0.17
  -6  11   0    0.06    0.15
  -6  11   1    1.25    0.20
  -6  11   1    0.92    0.16
  -6  11   1    0.99    0.17
  -6  11   1    1.24    0.20
  -6  11   2    5.90    0.33
  -6  11   2    6.07    0.32
  -6  11   2    6.58    0.36
  -6  11   2    6.88    0.37
  -6  11   3    0.12    0.07
  -6  11   3    0.17    0.10
  -6  11   3    0.08    0.09
  -6  12  -9    4.32    0.20
  -6  12  -9    4.45    0.20
  -6  12  -8    0.34    0.10
  -6  12  -8    0.41    0.09
  -6  12  -8    0.33    0.09
  -6  12  -8    0.44    0.11
  -6  12  -7    4.81    0.26
  -6  12  -7    5.10    0.29
  -6  12  -7    5.21    0.27
  -6  12  -7    5.09    0.29
  -6  12  -7    5.22    0.29
  -6  12  -7    4.61    0.25
  -6  12  -7    5.42    0.30
  -6  12  -6    2.28    0.20
  -6  12  -6    2.36    0.20
  -6  12  -6    2.42    0.22
  -6  12  -6    2.32    0.22
  -6  12  -6    2.62    0.23
  -6  12  -5    0.21    0.12
  -6  12  -5    0.30    0.13
  -6  12  -5    0.29    0.14
  -6  12  -5    0.33    0.13
  -6  12  -5    0.35    0.14
  -6  12  -4   23.33    0.85
  -6  12  -4   24.46    0.89
  -6  12  -4   23.67    0.84
  -6  12  -4   22.70    0.80
  -6  12  -4   25.36    0.88
  -6  12  -3   24.72    0.85
  -6  12  -3   24.54    0.88
  -6  12  -3   25.03    0.90
  -6  12  -3   24.17    0.86
  -6  12  -2    1.00    0.17
  -6  12  -2    0.85    0.14
  -6  12  -2    0.78    0.17
  -6  12  -2    0.98    0.14
  -6  12  -2    0.85    0.18
  -6  12  -1    0.80    0.12
  -6  12  -1    0.88    0.16
  -6  12  -1    0.99    0.16
  -6  12  -1    1.01    0.15
  -6  12  -1    0.78    0.12
  -6  12   0    0.34    0.12
  -6  12   0    0.14    0.06
  -6  12   0    0.18    0.12
  -6  12   0    0.25    0.11
  -6  12   0    0.22    0.13
  -6  12   0    0.28    0.09
  -6  12   1    1.43    0.14
  -6  12   1    1.86    0.15
  -6  12   1    1.40    0.13
  -6  12   1    1.73    0.15
  -6  13  -6    1.46    0.12
  -6  13  -6    1.35    0.11
  -6  13  -6    1.47    0.13
  -6  13  -5    0.51    0.10
  -6  13  -5    0.41    0.09
  -6  13  -5    0.44    0.09
  -6  13  -5    0.43    0.10
  -6  13  -4   29.15    0.88
  -6  13  -4   26.18    0.85
  -6  13  -4   25.91    0.85
  -6  13  -4   27.02    0.87
  -6  13  -3   30.16    0.95
  -6  13  -3   32.87    0.98
  -6  13  -3   31.89    0.97
  -6  13  -3   32.71    0.99
  -6  13  -3   29.48    0.96
  -6  13  -2    0.56    0.09
  -6  13  -2    0.63    0.10
  -6  13  -2    0.56    0.09
  -6  13  -2    0.60    0.08
  -5 -12   3    0.25    0.08
  -5 -12   4    1.45    0.18
  -5 -12   4    1.30    0.18
  -5 -12   5    0.16    0.15
  -5 -12   5    0.06    0.13
  -5 -12   5    0.03    0.08
  -5 -12   6    8.08    0.36
  -5 -12   6    9.90    0.46
  -5 -12   6    9.73    0.45
  -5 -12   6    8.79    0.42
  -5 -12   6    8.73    0.44
  -5 -12   6    9.13    0.41
  -5 -12   7    1.20    0.17
  -5 -12   7    0.94    0.14
  -5 -12   7    1.13    0.20
  -5 -12   7    0.94    0.19
  -5 -12   7    1.23    0.19
  -5 -12   7    0.84    0.18
  -5 -12   8    6.28    0.36
  -5 -12   8    5.72    0.31
  -5 -12   8    6.27    0.34
  -5 -12   8    6.67    0.35
  -5 -12   8    5.41    0.31
  -5 -12   8    7.83    0.40
  -5 -12   8    7.35    0.39
  -5 -12   9    0.14    0.10
  -5 -12   9    0.15    0.15
  -5 -12   9    0.18    0.13
  -5 -12   9    0.35    0.14
  -5 -12   9    0.09    0.16
  -5 -12   9    0.11    0.14
  -5 -12  10    0.33    0.13
  -5 -12  10    0.27    0.14
  -5 -12  10    0.42    0.11
  -5 -12  10    0.43    0.14
  -5 -12  10    0.50    0.13
  -5 -12  10    0.34    0.14
  -5 -12  11    1.13    0.12
  -5 -11   1    0.12    0.11
  -5 -11   1    0.00    0.07
  -5 -11   2    5.43    0.35
  -5 -11   2    4.81    0.31
  -5 -11   3    2.57    0.28
  -5 -11   3    1.94    0.20
  -5 -11   3    2.31    0.24
  -5 -11   4    1.25    0.27
  -5 -11   4    1.36    0.26
  -5 -11   4    1.50    0.28
  -5 -11   4    1.49    0.21
  -5 -11   4    1.56    0.26
  -5 -11   5    2.12    0.30
  -5 -11   5    2.15    0.28
  -5 -11   5    1.91    0.32
  -5 -11   5    1.45    0.22
  -5 -11   5    1.91    0.29
  -5 -11   6    1.26    0.27
  -5 -11   6    1.29    0.24
  -5 -11   6    1.04    0.21
  -5 -11   6    1.04    0.24
  -5 -11   6    1.00    0.26
  -5 -11   6    0.92    0.23
  -5 -11   6    1.18    0.27
  -5 -11   6    1.13    0.27
  -5 -11   6    1.07    0.27
  -5 -11   7    0.28    0.22
  -5 -11   7    0.13    0.19
  -5 -11   7    0.16    0.20
  -5 -11   7    0.10    0.23
  -5 -11   7   -0.05    0.20
  -5 -11   7    0.24    0.22
  -5 -11   7    0.21    0.22
  -5 -11   8    5.75    0.39
  -5 -11   8    5.51    0.37
  -5 -11   8    5.73    0.44
  -5 -11   8    5.26    0.41
  -5 -11   8    5.88    0.45
  -5 -11   8    5.63    0.43
  -5 -11   8    4.92    0.40
  -5 -11   9    7.59    0.49
  -5 -11   9    7.33    0.47
  -5 -11   9    7.19    0.47
  -5 -11   9    5.40    0.35
  -5 -11   9    6.78    0.46
  -5 -11   9    6.60    0.39
  -5 -11   9    6.19    0.43
  -5 -11  10    1.03    0.25
  -5 -11  10    0.67    0.19
  -5 -11  10    1.07    0.24
  -5 -11  10    1.03    0.27
  -5 -11  10    1.02    0.24
  -5 -11  10    0.99    0.24
  -5 -11  11    1.55    0.21
  -5 -11  11    1.89    0.27
  -5 -11  11    1.88    0.26
  -5 -11  11    1.61    0.22
  -5 -11  11    1.73    0.28
  -5 -11  11    1.60    0.23
  -5 -11  12    1.00    0.16
  -5 -11  12    0.67    0.12
  -5 -11  12    1.13    0.21
  -5 -11  12    1.22    0.21
  -5 -11  13    3.06    0.21
  -5 -10  -1    8.93    0.39
  -5 -10  -1   10.08    0.40
  -5 -10   0    2.48    0.26
  -5 -10   0    2.03    0.24
  -5 -10   0    2.09    0.20
  -5 -10   0    2.20    0.22
  -5 -10   1    6.72    0.42
  -5 -10   1    7.01    0.40
  -5 -10   1    6.07    0.40
  -5 -10   1    7.20    0.45
  -5 -10   1    6.12    0.38
  -5 -10   1    6.44    0.46
  -5 -10   2   13.65    0.61
  -5 -10   2   13.53    0.68
  -5 -10   2   13.16    0.67
  -5 -10   2   13.38    0.67
  -5 -10   2   14.06    0.72
  -5 -10   2   13.27    0.62
  -5 -10   2   13.07    0.65
  -5 -10   3    0.65    0.24
  -5 -10   3    0.37    0.28
  -5 -10   3    0.42    0.29
  -5 -10   3    0.43    0.26
  -5 -10   3    0.21    0.26
  -5 -10   3    0.27    0.25
  -5 -10   3    0.69    0.27
  -5 -10   3    0.31    0.21
  -5 -10   4    8.07    0.53
  -5 -10   4    7.66    0.54
  -5 -10   4    7.46    0.55
  -5 -10   4    7.84    0.58
  -5 -10   4    7.24    0.48
  -5 -10   5    3.60    0.33
  -5 -10   5    3.58    0.43
  -5 -10   5    3.94    0.42
  -5 -10   5    3.80    0.43
  -5 -10   5    4.77    0.44
  -5 -10   5    3.93    0.43
  -5 -10   6    3.56    0.42
  -5 -10   6    4.44    0.44
  -5 -10   6    3.52    0.38
  -5 -10   6    3.35    0.42
  -5 -10   6    3.76    0.40
  -5 -10   7    5.29    0.48
  -5 -10   7    6.88    0.55
  -5 -10   7    6.89    0.55
  -5 -10   7    6.27    0.46
  -5 -10   7    7.05    0.50
  -5 -10   7    6.28    0.51
  -5 -10   8    0.72    0.29
  -5 -10   8    0.71    0.28
  -5 -10   8    0.74    0.21
  -5 -10   8    0.29    0.23
  -5 -10   8    0.26    0.28
  -5 -10   8    0.52    0.25
  -5 -10   8    0.60    0.23
  -5 -10   9    3.56    0.39
  -5 -10   9    4.02    0.35
  -5 -10   9    4.28    0.46
  -5 -10   9    4.03    0.39
  -5 -10   9    5.00    0.46
  -5 -10   9    4.27    0.46
  -5 -10  10    0.06    0.19
  -5 -10  10    0.20    0.30
  -5 -10  10    0.01    0.24
  -5 -10  10    0.02    0.22
  -5 -10  11   22.38    0.95
  -5 -10  11   23.66    1.01
  -5 -10  11   17.16    0.82
  -5 -10  11   20.68    0.89
  -5 -10  11   19.36    0.82
  -5 -10  11   19.91    0.86
  -5 -10  12    7.21    0.47
  -5 -10  12    7.73    0.49
  -5 -10  12    8.30    0.62
  -5 -10  12    6.80    0.41
  -5 -10  12    7.72    0.54
  -5 -10  12    6.78    0.43
  -5 -10  13    7.07    0.50
  -5 -10  13    7.79    0.47
  -5 -10  14    9.12    0.44
  -5 -10  14    9.21    0.41
  -5  -9  -3    0.64    0.10
  -5  -9  -3    0.64    0.10
  -5  -9  -2    0.37    0.16
  -5  -9  -2    0.62    0.17
  -5  -9  -2    0.42    0.18
  -5  -9  -2    0.39    0.14
  -5  -9  -1    0.84    0.23
  -5  -9  -1    0.35    0.20
  -5  -9  -1    0.32    0.17
  -5  -9  -1    0.60    0.24
  -5  -9  -1    0.66    0.16
  -5  -9   0    0.04    0.20
  -5  -9   0    0.05    0.25
  -5  -9   0    0.05    0.18
  -5  -9   0    0.27    0.25
  -5  -9   0   -0.02    0.21
  -5  -9   0   -0.08    0.25
  -5  -9   1    0.22    0.21
  -5  -9   1    0.34    0.26
  -5  -9   1    0.04    0.25
  -5  -9   1    0.23    0.23
  -5  -9   1    0.29    0.25
  -5  -9   1    0.12    0.29
  -5  -9   1    0.21    0.25
  -5  -9   2   12.32    0.70
  -5  -9   2   12.10    0.70
  -5  -9   2   12.99    0.72
  -5  -9   2   11.79    0.71
  -5  -9   2   12.24    0.70
  -5  -9   2   13.04    0.73
  -5  -9   2   12.38    0.68
  -5  -9   2   12.57    0.76
  -5  -9   3    9.38    0.64
  -5  -9   3    9.36    0.64
  -5  -9   3    9.66    0.60
  -5  -9   3    9.69    0.66
  -5  -9   3    9.34    0.63
  -5  -9   3    9.15    0.63
  -5  -9   3   10.16    0.64
  -5  -9   3    9.50    0.60
  -5  -9   4   25.43    1.08
  -5  -9   4   27.45    1.11
  -5  -9   4   25.54    1.15
  -5  -9   4   27.48    1.18
  -5  -9   4   27.46    1.17
  -5  -9   4   26.36    1.15
  -5  -9   4   23.67    1.15
  -5  -9   4   28.38    1.18
  -5  -9   5    0.26    0.25
  -5  -9   5    0.09    0.29
  -5  -9   5    0.28    0.31
  -5  -9   5    0.51    0.27
  -5  -9   5    0.37    0.33
  -5  -9   5    0.22    0.28
  -5  -9   5    0.22    0.19
  -5  -9   5    0.19    0.32
  -5  -9   5    0.06    0.30
  -5  -9   6    0.12    0.30
  -5  -9   6    0.24    0.31
  -5  -9   6    0.53    0.33
  -5  -9   6    1.10    0.29
  -5  -9   6    0.17    0.24
  -5  -9   6    0.14    0.26
  -5  -9   6    0.36    0.29
  -5  -9   7   71.01    2.39
  -5  -9   7   73.17    2.40
  -5  -9   7   68.16    2.35
  -5  -9   7   75.05    2.46
  -5  -9   7   73.72    2.41
  -5  -9   8    0.46    0.24
  -5  -9   8    0.53    0.26
  -5  -9   8    0.66    0.34
  -5  -9   8    0.88    0.23
  -5  -9   8    0.59    0.25
  -5  -9   8    0.74    0.31
  -5  -9   9   37.10    1.37
  -5  -9   9   38.62    1.46
  -5  -9   9   35.99    1.47
  -5  -9   9   39.46    1.54
  -5  -9  10    5.53    0.52
  -5  -9  10    6.07    0.48
  -5  -9  10    5.79    0.48
  -5  -9  10    6.04    0.50
  -5  -9  11   37.26    1.42
  -5  -9  11   36.08    1.34
  -5  -9  11   37.11    1.39
  -5  -9  11   34.03    1.28
  -5  -9  12    0.13    0.19
  -5  -9  12    0.31    0.34
  -5  -9  12    0.37    0.16
  -5  -9  12    0.10    0.14
  -5  -9  12    0.07    0.22
  -5  -9  12    0.34    0.18
  -5  -9  13    0.79    0.24
  -5  -9  13    0.35    0.12
  -5  -9  13    0.66    0.32
  -5  -9  13    0.75    0.39
  -5  -9  14    3.38    0.28
  -5  -9  14    2.96    0.39
  -5  -9  14    2.97    0.39
  -5  -8  -4    1.98    0.18
  -5  -8  -4    1.69    0.15
  -5  -8  -3    2.76    0.26
  -5  -8  -3    2.75    0.27
  -5  -8  -3    3.29    0.29
  -5  -8  -2   15.36    0.66
  -5  -8  -2   15.16    0.63
  -5  -8  -2   16.39    0.76
  -5  -8  -2   16.59    0.76
  -5  -8  -2   15.83    0.74
  -5  -8  -2   15.99    0.72
  -5  -8  -1    4.66    0.43
  -5  -8  -1    4.85    0.48
  -5  -8  -1    4.95    0.46
  -5  -8  -1    5.39    0.47
  -5  -8  -1    4.99    0.41
  -5  -8  -1    5.02    0.45
  -5  -8  -1    5.47    0.47
  -5  -8  -1    4.89    0.37
  -5  -8  -1    5.29    0.40
  -5  -8   0    0.76    0.29
  -5  -8   0    0.67    0.22
  -5  -8   0    0.55    0.24
  -5  -8   0    0.67    0.29
  -5  -8   0    0.86    0.28
  -5  -8   0    0.95    0.32
  -5  -8   0    0.76    0.28
  -5  -8   0    1.00    0.30
  -5  -8   1   37.21    1.44
  -5  -8   1   36.87    1.40
  -5  -8   1   37.05    1.41
  -5  -8   1   35.70    1.46
  -5  -8   1   34.86    1.42
  -5  -8   1   34.30    1.38
  -5  -8   2    8.92    0.87
  -5  -8   2    8.63    0.79
  -5  -8   2   10.00    0.68
  -5  -8   2    9.48    0.66
  -5  -8   2   10.15    0.65
  -5  -8   2    9.79    0.79
  -5  -8   2    9.92    0.64
  -5  -8   2    9.61    0.67
  -5  -8   2   10.68    0.66
  -5  -8   3    1.53    0.33
  -5  -8   3    1.53    0.33
  -5  -8   3    1.20    0.39
  -5  -8   3    1.85    0.32
  -5  -8   3    1.42    0.33
  -5  -8   3    1.28    0.29
  -5  -8   4   51.09    2.28
  -5  -8   4   47.16    2.27
  -5  -8   4   51.03    1.85
  -5  -8   4   48.22    1.77
  -5  -8   4   48.78    1.75
  -5  -8   4   52.30    1.86
  -5  -8   4   50.18    1.84
  -5  -8   4   52.64    1.79
  -5  -8   4   51.87    1.85
  -5  -8   5   36.93    1.44
  -5  -8   5   37.78    1.45
  -5  -8   5   33.76    1.82
  -5  -8   5   35.92    1.43
  -5  -8   5   36.67    1.43
  -5  -8   5   38.61    1.89
  -5  -8   5   37.14    1.45
  -5  -8   5   35.20    1.35
  -5  -8   6   35.54    1.40
  -5  -8   6   34.59    1.82
  -5  -8   6   36.01    1.42
  -5  -8   6   36.94    1.45
  -5  -8   6   37.34    1.42
  -5  -8   6   37.32    1.43
  -5  -8   6   34.63    1.30
  -5  -8   6   38.34    1.91
  -5  -8   7  116.20    3.71
  -5  -8   7  128.48    3.78
  -5  -8   7  124.25    3.74
  -5  -8   7  116.36    4.32
  -5  -8   7  119.49    3.74
  -5  -8   7  127.42    3.81
  -5  -8   7  116.29    4.29
  -5  -8   8  135.05    4.60
  -5  -8   8  132.08    3.92
  -5  -8   8  117.91    3.96
  -5  -8   8  128.69    3.86
  -5  -8   8  127.39    4.46
  -5  -8   8  132.67    3.97
  -5  -8   8  124.40    3.88
  -5  -8   8  136.65    4.02
  -5  -8   9   44.98    1.58
  -5  -8   9   44.44    1.63
  -5  -8   9   46.14    1.71
  -5  -8   9   44.57    1.68
  -5  -8   9   45.30    2.03
  -5  -8   9   46.31    1.73
  -5  -8   9   43.35    2.08
  -5  -8  10    2.91    0.47
  -5  -8  10    2.86    0.38
  -5  -8  10    3.25    0.32
  -5  -8  10    3.04    0.38
  -5  -8  10    3.25    0.42
  -5  -8  10    3.98    0.40
  -5  -8  11   -0.05    0.22
  -5  -8  11    0.22    0.19
  -5  -8  11    0.02    0.19
  -5  -8  11    0.22    0.26
  -5  -8  11    0.27    0.28
  -5  -8  12    0.10    0.17
  -5  -8  12    0.15    0.20
  -5  -8  12    0.23    0.27
  -5  -8  12    0.05    0.26
  -5  -8  12    0.29    0.18
  -5  -8  13    0.12    0.23
  -5  -8  13    0.27    0.12
  -5  -8  13    0.06    0.44
  -5  -8  13    0.09    0.33
  -5  -8  14   -0.26    0.41
  -5  -8  14   -0.01    0.17
  -5  -8  14   -0.07    0.09
  -5  -8  14   -0.03    0.20
  -5  -8  14    0.03    0.35
  -5  -8  14    0.02    0.23
  -5  -8  15   22.48    0.79
  -5  -7  -5    3.42    0.24
  -5  -7  -5    3.34    0.21
  -5  -7  -4   18.94    0.75
  -5  -7  -4   19.74    0.79
  -5  -7  -4   21.35    0.82
  -5  -7  -4   19.53    0.77
  -5  -7  -3    8.87    0.56
  -5  -7  -3    7.25    0.49
  -5  -7  -3    8.49    0.56
  -5  -7  -3    8.71    0.56
  -5  -7  -3    8.06    0.52
  -5  -7  -3    7.39    0.47
  -5  -7  -3    7.93    0.44
  -5  -7  -2    2.13    0.26
  -5  -7  -2    2.71    0.37
  -5  -7  -2    2.02    0.34
  -5  -7  -2    2.56    0.38
  -5  -7  -2    1.87    0.34
  -5  -7  -2    2.04    0.28
  -5  -7  -2    2.53    0.37
  -5  -7  -1    0.25    0.26
  -5  -7  -1    0.15    0.29
  -5  -7  -1    0.41    0.25
  -5  -7  -1    0.13    0.27
  -5  -7  -1    0.18    0.25
  -5  -7  -1    0.33    0.29
  -5  -7   0    0.93    0.27
  -5  -7   0    0.69    0.32
  -5  -7   0    0.77    0.29
  -5  -7   0    0.78    0.31
  -5  -7   0    0.76    0.37
  -5  -7   0    1.11    0.32
  -5  -7   1   23.39    1.09
  -5  -7   1   22.51    1.00
  -5  -7   1   23.36    1.07
  -5  -7   1   22.76    1.04
  -5  -7   1   24.40    1.34
  -5  -7   1   25.22    1.08
  -5  -7   1   23.52    1.46
  -5  -7   1   25.00    1.09
  -5  -7   1   23.28    1.34
  -5  -7   2   38.05    1.51
  -5  -7   2   37.35    1.42
  -5  -7   2   38.00    1.73
  -5  -7   2   39.11    1.47
  -5  -7   2   38.39    1.51
  -5  -7   2   38.83    1.87
  -5  -7   2   38.18    1.48
  -5  -7   2   36.78    1.38
  -5  -7   2   40.00    1.47
  -5  -7   3   34.07    1.69
  -5  -7   3   29.66    1.20
  -5  -7   3   28.86    1.63
  -5  -7   3   29.09    1.24
  -5  -7   3   26.72    1.13
  -5  -7   3   31.82    1.23
  -5  -7   3   30.87    1.21
  -5  -7   3   31.31    1.44
  -5  -7   3   30.82    1.26
  -5  -7   4   19.77    0.88
  -5  -7   4   18.54    0.91
  -5  -7   4   18.49    1.24
  -5  -7   4   21.06    1.30
  -5  -7   4   19.13    0.86
  -5  -7   4   18.89    0.86
  -5  -7   4   18.34    0.91
  -5  -7   5    3.46    0.58
  -5  -7   5    4.38    0.63
  -5  -7   5    3.43    0.34
  -5  -7   5    3.12    0.36
  -5  -7   5    3.41    0.40
  -5  -7   5    3.49    0.34
  -5  -7   5    3.47    0.38
  -5  -7   5    3.50    0.39
  -5  -7   6    4.53    0.43
  -5  -7   6    4.76    0.43
  -5  -7   6    4.25    0.62
  -5  -7   6    4.60    0.42
  -5  -7   6    4.23    0.43
  -5  -7   7   41.74    2.01
  -5  -7   7   38.48    1.45
  -5  -7   7   38.36    1.46
  -5  -7   7   42.61    1.54
  -5  -7   7   38.95    1.48
  -5  -7   7   40.39    1.92
  -5  -7   8   94.83    3.01
  -5  -7   8   95.66    3.48
  -5  -7   8   93.55    2.95
  -5  -7   8   94.94    3.03
  -5  -7   8   96.32    3.59
  -5  -7   9    2.11    0.31
  -5  -7   9    2.61    0.36
  -5  -7   9    2.32    0.47
  -5  -7   9    2.74    0.37
  -5  -7   9    2.40    0.32
  -5  -7  10    1.43    0.31
  -5  -7  10    1.59    0.31
  -5  -7  10    0.24    0.25
  -5  -7  10    0.21    0.20
  -5  -7  10    0.30    0.22
  -5  -7  11   19.96    0.94
  -5  -7  11   19.90    0.90
  -5  -7  11   20.64    1.01
  -5  -7  11   20.27    0.92
  -5  -7  11   19.34    0.85
  -5  -7  12    0.10    0.27
  -5  -7  12   -0.05    0.16
  -5  -7  12    0.16    0.23
  -5  -7  12    0.17    0.16
  -5  -7  12    0.01    0.19
  -5  -7  12    0.42    0.37
  -5  -7  13    6.61    0.49
  -5  -7  13    5.31    0.54
  -5  -7  14    0.10    0.09
  -5  -7  14    0.68    0.42
  -5  -7  14    0.48    0.19
  -5  -7  14    0.33    0.22
  -5  -7  14    0.56    0.27
  -5  -7  15    1.60    0.35
  -5  -7  15    1.91    0.20
  -5  -6  -6    0.27    0.12
  -5  -6  -6    0.15    0.14
  -5  -6  -6    0.12    0.09
  -5  -6  -5    2.81    0.27
  -5  -6  -5    2.78    0.25
  -5  -6  -5    3.30    0.31
  -5  -6  -5    3.16    0.31
  -5  -6  -5    2.92    0.33
  -5  -6  -4    2.82    0.37
  -5  -6  -4    2.40    0.28
  -5  -6  -4    3.45    0.38
  -5  -6  -4    2.88    0.33
  -5  -6  -3   30.82    1.22
  -5  -6  -3   26.82    1.09
  -5  -6  -3   28.65    1.15
  -5  -6  -3   28.12    1.18
  -5  -6  -3   28.06    1.19
  -5  -6  -3   25.81    1.03
  -5  -6  -2   13.41    0.75
  -5  -6  -2   12.72    0.70
  -5  -6  -2   12.16    0.69
  -5  -6  -2   11.77    0.71
  -5  -6  -2   12.61    1.02
  -5  -6  -1   14.42    0.79
  -5  -6  -1   16.17    1.18
  -5  -6  -1   14.91    0.81
  -5  -6  -1   16.92    0.86
  -5  -6  -1   15.61    0.83
  -5  -6  -1   14.85    0.78
  -5  -6   0    1.81    0.34
  -5  -6   0    1.81    0.49
  -5  -6   0    2.00    0.32
  -5  -6   0    1.36    0.33
  -5  -6   0    1.90    0.42
  -5  -6   0    2.15    0.33
  -5  -6   1    0.22    0.21
  -5  -6   1    0.24    0.25
  -5  -6   1    0.22    0.34
  -5  -6   1    0.11    0.20
  -5  -6   1    0.25    0.23
  -5  -6   2   41.63    1.55
  -5  -6   2   42.38    1.53
  -5  -6   2   39.24    1.47
  -5  -6   2   45.34    2.00
  -5  -6   2   40.50    1.50
  -5  -6   2   40.85    1.44
  -5  -6   2   41.90    1.98
  -5  -6   3   62.65    2.14
  -5  -6   3   66.07    2.17
  -5  -6   3   74.64    2.77
  -5  -6   3   70.82    2.73
  -5  -6   3   64.65    2.20
  -5  -6   4    0.93    0.24
  -5  -6   4    0.57    0.38
  -5  -6   4    1.09    0.23
  -5  -6   4    1.13    0.23
  -5  -6   4    0.79    0.38
  -5  -6   4    0.93    0.24
  -5  -6   5    3.53    0.35
  -5  -6   5    3.46    0.54
  -5  -6   6   24.73    1.01
  -5  -6   6   26.67    1.46
  -5  -6   6   23.68    1.36
  -5  -6   6   23.69    1.01
  -5  -6   7  109.18    3.36
  -5  -6   7  109.74    3.85
  -5  -6   7  114.41    3.98
  -5  -6   8   93.42    2.95
  -5  -6   8   92.21    3.49
  -5  -6   8   96.60    2.98
  -5  -6   8   95.29    3.38
  -5  -6   9   33.48    1.33
  -5  -6   9   32.04    1.29
  -5  -6   9   31.00    1.61
  -5  -6   9   33.22    1.28
  -5  -6  10   26.09    1.06
  -5  -6  10   24.74    1.10
  -5  -6  10   25.66    1.09
  -5  -6  10   23.43    1.01
  -5  -6  11   17.47    0.81
  -5  -6  11   18.36    0.92
  -5  -6  11   17.90    0.82
  -5  -6  11   17.42    0.85
  -5  -6  12    2.66    0.46
  -5  -6  12    1.97    0.27
  -5  -6  12    2.65    0.39
  -5  -6  12    2.29    0.32
  -5  -6  13    7.87    0.53
  -5  -6  13    9.09    0.83
  -5  -6  13    7.77    0.63
  -5  -6  14    2.44    0.33
  -5  -6  14    2.23    0.25
  -5  -6  14    2.20    0.49
  -5  -6  14    1.97    0.60
  -5  -6  14    1.69    0.31
  -5  -6  15   -0.11    0.38
  -5  -6  15    0.09    0.24
  -5  -6  15    0.33    0.13
  -5  -5  -7    2.59    0.16
  -5  -5  -7    3.18    0.23
  -5  -5  -7    2.91    0.19
  -5  -5  -7    2.60    0.16
  -5  -5  -6   14.11    0.65
  -5  -5  -6   14.14    0.60
  -5  -5  -6   13.95    0.63
  -5  -5  -6   13.55    0.55
  -5  -5  -6   13.86    0.63
  -5  -5  -6   13.61    0.57
  -5  -5  -5   51.69    1.70
  -5  -5  -5   49.51    1.65
  -5  -5  -5   49.25    1.62
  -5  -5  -5   43.66    1.67
  -5  -5  -5   46.21    1.55
  -5  -5  -5   50.30    1.61
  -5  -5  -4   54.92    1.90
  -5  -5  -4   53.88    1.84
  -5  -5  -4   52.70    1.76
  -5  -5  -4   52.63    1.82
  -5  -5  -4   51.87    1.78
  -5  -5  -3    4.89    0.68
  -5  -5  -3    4.94    0.43
  -5  -5  -3    5.39    0.51
  -5  -5  -3    4.65    0.44
  -5  -5  -2   11.67    0.68
  -5  -5  -2   11.87    0.72
  -5  -5  -2   10.84    0.63
  -5  -5  -2   12.95    1.06
  -5  -5  -2   12.22    0.74
  -5  -5  -1   32.07    1.25
  -5  -5  -1   35.45    1.36
  -5  -5  -1   32.05    1.62
  -5  -5  -1   32.50    1.32
  -5  -5  -1   35.13    1.81
  -5  -5  -1   32.43    1.29
  -5  -5   0    4.74    0.44
  -5  -5   0    4.64    0.37
  -5  -5   0    4.66    0.41
  -5  -5   0    5.01    0.43
  -5  -5   0    5.91    0.67
  -5  -5   1   77.34    2.42
  -5  -5   1   75.88    2.46
  -5  -5   1   76.74    2.97
  -5  -5   1   81.74    2.97
  -5  -5   1   72.26    2.41
  -5  -5   2   17.58    0.76
  -5  -5   2   17.70    0.80
  -5  -5   2   19.00    1.17
  -5  -5   2   20.49    1.21
  -5  -5   3  107.91    3.43
  -5  -5   3  111.96    3.92
  -5  -5   4   23.43    1.29
  -5  -5   4   22.79    0.94
  -5  -5   5   53.74    2.26
  -5  -5   5   62.52    2.41
  -5  -5   6   10.10    0.83
  -5  -5   6    9.04    0.75
  -5  -5   7  212.87    6.37
  -5  -5   7  198.89    6.45
  -5  -5   8  234.06    7.22
  -5  -5   9  503.51   14.45
  -5  -5   9  504.25   14.01
  -5  -5  10   86.92    2.79
  -5  -5  10   86.37    2.84
  -5  -5  11    1.32    0.28
  -5  -5  11    0.89    0.30
  -5  -5  12   20.46    1.08
  -5  -5  12   19.28    0.95
  -5  -5  13    0.05    0.43
  -5  -5  13   -0.11    0.27
  -5  -5  13    0.27    0.21
  -5  -5  13    0.18    0.17
  -5  -5  14    3.37    0.66
  -5  -5  14    4.51    0.40
  -5  -5  14    3.39    0.51
  -5  -5  14    3.84    0.36
  -5  -5  15    1.34    0.37
  -5  -5  15    0.42    0.32
  -5  -5  15    0.90    0.15
  -5  -5  15    0.95    0.46
  -5  -4  -8    2.48    0.19
  -5  -4  -8    2.14    0.15
  -5  -4  -7    3.84    0.26
  -5  -4  -7    4.41    0.31
  -5  -4  -7    4.60    0.30
  -5  -4  -7    4.19    0.34
  -5  -4  -7    4.31    0.32
  -5  -4  -6    0.56    0.22
  -5  -4  -6    0.36    0.19
  -5  -4  -6    0.22    0.23
  -5  -4  -6    0.32    0.19
  -5  -4  -6    0.38    0.25
  -5  -4  -6    0.22    0.16
  -5  -4  -5   82.96    2.58
  -5  -4  -5   84.90    2.66
  -5  -4  -5   85.12    2.63
  -5  -4  -5   87.95    2.73
  -5  -4  -5   80.58    2.58
  -5  -4  -5   83.59    2.66
  -5  -4  -4  154.96    4.58
  -5  -4  -4  148.55    4.63
  -5  -4  -4  161.77    4.63
  -5  -4  -4  153.67    4.73
  -5  -4  -4  167.53    4.77
  -5  -4  -4  158.89    4.68
  -5  -4  -4  163.18    5.40
  -5  -4  -4  155.51    4.67
  -5  -4  -3   16.59    0.96
  -5  -4  -3   15.63    0.74
  -5  -4  -3   16.16    0.95
  -5  -4  -3   16.66    0.80
  -5  -4  -3   16.60    1.21
  -5  -4  -3   15.74    0.78
  -5  -4  -3   16.81    0.86
  -5  -4  -2   11.06    0.63
  -5  -4  -2   11.00    0.88
  -5  -4  -2   11.39    0.61
  -5  -4  -2   11.33    0.67
  -5  -4  -2   10.66    0.64
  -5  -4  -1    6.01    0.48
  -5  -4  -1    5.95    0.42
  -5  -4  -1    5.24    0.63
  -5  -4   0  124.39    4.24
  -5  -4   0  119.71    3.67
  -5  -4   0  119.59    3.61
  -5  -4   1    4.38    0.57
  -5  -4   1    5.29    0.63
  -5  -4   2  121.97    4.22
  -5  -4   2  137.69    4.36
  -5  -4   3   17.34    1.03
  -5  -4   4   53.74    2.14
  -5  -4   4   57.86    2.24
  -5  -4   5   71.75    2.60
  -5  -4   5   64.88    2.45
  -5  -4   6   10.72    0.72
  -5  -4   6    9.83    0.78
  -5  -4   7   34.71    1.62
  -5  -4   7   36.81    1.52
  -5  -4   8    2.74    0.43
  -5  -4  10  150.77    4.53
  -5  -4  11    4.60    0.44
  -5  -4  12   38.41    1.57
  -5  -4  12   35.92    1.41
  -5  -4  12   37.35    1.40
  -5  -4  13    6.43    0.72
  -5  -4  13    6.72    0.54
  -5  -4  14    7.81    0.47
  -5  -4  14    6.20    0.75
  -5  -4  14    6.80    0.58
  -5  -4  15    8.75    0.62
  -5  -4  15    8.40    0.55
  -5  -3  -9    3.19    0.17
  -5  -3  -9    2.87    0.16
  -5  -3  -8    3.84    0.27
  -5  -3  -8    3.75    0.26
  -5  -3  -8    3.81    0.30
  -5  -3  -8    3.86    0.27
  -5  -3  -8    3.69    0.28
  -5  -3  -7    0.38    0.21
  -5  -3  -7    0.10    0.18
  -5  -3  -7    0.01    0.23
  -5  -3  -7   -0.01    0.17
  -5  -3  -7    0.18    0.15
  -5  -3  -7    0.20    0.18
  -5  -3  -6    2.28    0.32
  -5  -3  -6    2.95    0.39
  -5  -3  -6    2.82    0.37
  -5  -3  -6    2.09    0.25
  -5  -3  -6    2.46    0.31
  -5  -3  -6    2.58    0.30
  -5  -3  -5   26.08    1.32
  -5  -3  -5   26.02    1.08
  -5  -3  -5   26.77    1.06
  -5  -3  -5   24.71    1.30
  -5  -3  -5   27.16    1.56
  -5  -3  -5   28.11    1.10
  -5  -3  -5   25.86    1.09
  -5  -3  -5   25.92    1.10
  -5  -3  -4    0.90    0.22
  -5  -3  -4    1.05    0.29
  -5  -3  -4    1.11    0.24
  -5  -3  -4    0.79    0.24
  -5  -3  -4    1.13    0.29
  -5  -3  -4    0.77    0.25
  -5  -3  -4    0.77    0.28
  -5  -3  -4    0.51    0.26
  -5  -3  -4    0.63    0.26
  -5  -3  -4    0.86    0.43
  -5  -3  -3    0.69    0.23
  -5  -3  -3    0.70    0.18
  -5  -3  -3    1.14    0.44
  -5  -3  -3    0.91    0.28
  -5  -3  -3    1.01    0.35
  -5  -3  -3    0.62    0.22
  -5  -3  -3    0.60    0.27
  -5  -3  -3    0.99    0.22
  -5  -3  -3    0.66    0.26
  -5  -3  -3    0.86    0.23
  -5  -3  -2    1.87    0.32
  -5  -3  -2    2.42    0.36
  -5  -3  -2    1.81    0.43
  -5  -3  -2    2.47    0.32
  -5  -3  -2    2.26    0.27
  -5  -3  -2    1.99    0.25
  -5  -3  -2    2.08    0.28
  -5  -3  -1   57.32    2.03
  -5  -3  -1   60.47    2.36
  -5  -3  -1   57.47    1.85
  -5  -3  -1   57.17    1.92
  -5  -3  -1   57.07    2.03
  -5  -3  -1   56.53    2.38
  -5  -3   0  511.72   14.42
  -5  -3   0  509.23   14.42
  -5  -3   0  518.52   14.90
  -5  -3   1  451.47   12.39
  -5  -3   1  409.13   12.28
  -5  -3   2   32.85    1.47
  -5  -3   3    0.48    0.26
  -5  -3   3    0.94    0.34
  -5  -3   4  387.76   10.85
  -5  -3   4  365.43   10.70
  -5  -3   5    4.93    0.52
  -5  -3   5    4.71    0.44
  -5  -3   6  148.94    4.47
  -5  -3   6  143.23    4.62
  -5  -3   7   37.71    1.59
  -5  -3  10    7.67    0.53
  -5  -3  11    2.32    0.40
  -5  -3  12   70.55    2.35
  -5  -3  12   71.77    2.66
  -5  -3  13   -0.06    0.34
  -5  -3  13    0.14    0.59
  -5  -3  13    0.59    0.25
  -5  -3  14    0.34    0.43
  -5  -3  14    0.43    0.17
  -5  -3  15    0.25    0.22
  -5  -3  15    0.59    0.34
  -5  -3  15   -0.01    0.23
  -5  -2  -9    3.96    0.26
  -5  -2  -9    4.00    0.27
  -5  -2  -9    3.52    0.24
  -5  -2  -9    3.34    0.21
  -5  -2  -9    2.91    0.20
  -5  -2  -8    6.06    0.39
  -5  -2  -8    5.55    0.38
  -5  -2  -8    5.18    0.34
  -5  -2  -8    5.67    0.41
  -5  -2  -8    5.75    0.40
  -5  -2  -7    9.64    0.54
  -5  -2  -7    9.61    0.56
  -5  -2  -7   10.14    0.56
  -5  -2  -7    9.05    0.57
  -5  -2  -7    9.32    0.60
  -5  -2  -6   23.26    1.25
  -5  -2  -6   24.05    1.00
  -5  -2  -6   23.40    1.01
  -5  -2  -6   23.36    1.00
  -5  -2  -6   24.83    1.47
  -5  -2  -6   22.29    1.24
  -5  -2  -6   23.62    1.01
  -5  -2  -6   23.82    1.06
  -5  -2  -6   22.32    0.98
  -5  -2  -6   23.44    1.01
  -5  -2  -5   58.25    2.33
  -5  -2  -5   59.39    2.34
  -5  -2  -5   59.22    1.98
  -5  -2  -5   62.12    2.04
  -5  -2  -5   58.87    2.02
  -5  -2  -5   57.96    1.99
  -5  -2  -5   59.57    2.01
  -5  -2  -5   66.68    2.71
  -5  -2  -4   17.89    0.78
  -5  -2  -4   14.90    0.96
  -5  -2  -4   17.25    0.80
  -5  -2  -4   15.77    0.75
  -5  -2  -4   16.49    0.78
  -5  -2  -4   17.44    0.81
  -5  -2  -4   17.28    0.81
  -5  -2  -4   15.28    0.96
  -5  -2  -3   14.06    0.69
  -5  -2  -3   14.96    0.67
  -5  -2  -3   14.23    0.67
  -5  -2  -3   13.93    0.65
  -5  -2  -3   14.25    0.87
  -5  -2  -3   15.03    0.70
  -5  -2  -3   14.67    0.87
  -5  -2  -2    3.48    0.41
  -5  -2  -2    3.35    0.39
  -5  -2  -1   88.32    2.89
  -5  -2  -1   90.21    2.90
  -5  -2  -1   94.19    3.25
  -5  -2   0  625.27   17.81
  -5  -2   0  635.04   17.44
  -5  -2   0  637.24   17.44
  -5  -2   1   12.04    0.56
  -5  -2   1   12.54    0.57
  -5  -2   2  274.99    7.68
  -5  -2   2  245.21    7.54
  -5  -2   3    7.29    0.55
  -5  -2   3    8.75    0.65
  -5  -2   4  342.90    9.94
  -5  -2   4  346.30    9.76
  -5  -2   5   52.13    2.02
  -5  -2   5   57.15    1.89
  -5  -2   6   71.84    2.49
  -5  -2   7    4.90    0.45
  -5  -2  11    1.06    0.31
  -5  -2  11    1.03    0.44
  -5  -2  12    1.44    0.30
  -5  -2  12    1.53    0.44
  -5  -2  13    7.09    0.48
  -5  -2  13    5.48    0.74
  -5  -2  14    0.26    0.32
  -5  -2  14    0.36    0.55
  -5  -1 -10    2.58    0.18
  -5  -1 -10    2.97    0.21
  -5  -1 -10    2.85    0.20
  -5  -1  -9    3.04    0.26
  -5  -1  -9    3.60    0.31
  -5  -1  -9    3.01    0.29
  -5  -1  -9    3.16    0.28
  -5  -1  -8    4.46    0.34
  -5  -1  -8    4.16    0.32
  -5  -1  -8    4.17    0.37
  -5  -1  -8    5.10    0.42
  -5  -1  -8    4.19    0.38
  -5  -1  -8    5.23    0.40
  -5  -1  -8    5.13    0.39
  -5  -1  -7    0.25    0.23
  -5  -1  -7    0.10    0.24
  -5  -1  -7    0.43    0.23
  -5  -1  -7    0.19    0.24
  -5  -1  -7    0.06    0.22
  -5  -1  -7    0.15    0.20
  -5  -1  -7    0.09    0.21
  -5  -1  -7    0.16    0.20
  -5  -1  -6    9.05    0.75
  -5  -1  -6    8.99    0.58
  -5  -1  -6    9.74    0.60
  -5  -1  -6   10.20    0.59
  -5  -1  -6    9.81    0.59
  -5  -1  -6    9.10    0.75
  -5  -1  -6    8.90    0.56
  -5  -1  -5   52.46    1.78
  -5  -1  -5   50.37    2.09
  -5  -1  -5   55.32    1.83
  -5  -1  -5   51.24    1.80
  -5  -1  -5   52.06    1.79
  -5  -1  -5   51.80    1.78
  -5  -1  -5   53.20    1.83
  -5  -1  -5   51.41    2.11
  -5  -1  -4   36.55    1.37
  -5  -1  -4   37.91    1.34
  -5  -1  -4   37.55    1.37
  -5  -1  -4   38.08    1.36
  -5  -1  -4   37.09    1.34
  -5  -1  -4   41.14    1.68
  -5  -1  -4   39.64    1.66
  -5  -1  -3   76.77    2.60
  -5  -1  -3   74.27    2.31
  -5  -1  -3   72.16    2.31
  -5  -1  -3   73.80    2.29
  -5  -1  -3   77.23    2.61
  -5  -1  -3   71.70    2.28
  -5  -1  -2  148.57    4.57
  -5  -1  -2  150.69    4.57
  -5  -1  -1    7.04    0.49
  -5  -1  -1    6.73    0.48
  -5  -1   0    0.09    0.13
  -5  -1   0    0.11    0.15
  -5  -1   0    0.07    0.11
  -5  -1   1    7.01    0.41
  -5  -1   1    6.92    0.43
  -5  -1   1    5.56    0.51
  -5  -1   1    6.80    0.40
  -5  -1   2  113.46    3.22
  -5  -1   2  113.36    3.22
  -5  -1   2  112.39    3.26
  -5  -1   3  196.39    5.56
  -5  -1   3  182.85    5.68
  -5  -1   4  995.19   26.25
  -5  -1   4  913.45   26.45
  -5  -1   5  149.15    4.53
  -5  -1   6    4.66    0.40
  -5  -1  10   29.01    1.22
  -5  -1  11    0.03    0.23
  -5  -1  12    0.40    0.23
  -5  -1  12    0.46    0.53
  -5  -1  13    4.02    0.82
  -5  -1  13    1.94    0.65
  -5  -1  14    0.36    0.37
  -5  -1  14    0.08    0.33
  -5  -1  14    0.37    0.39
  -5   0 -11    3.24    0.18
  -5   0 -11    3.35    0.17
  -5   0 -10    0.14    0.14
  -5   0 -10    0.13    0.14
  -5   0 -10    0.16    0.16
  -5   0 -10    0.11    0.09
  -5   0  -9    0.06    0.13
  -5   0  -9    0.14    0.20
  -5   0  -9    0.10    0.13
  -5   0  -9   -0.04    0.20
  -5   0  -9   -0.09    0.18
  -5   0  -9    0.07    0.20
  -5   0  -8    9.53    0.57
  -5   0  -8    7.56    0.51
  -5   0  -8    8.98    0.55
  -5   0  -8    8.52    0.49
  -5   0  -8    8.20    0.49
  -5   0  -8    8.98    0.54
  -5   0  -8    8.34    0.53
  -5   0  -7    5.59    0.59
  -5   0  -7    5.90    0.46
  -5   0  -7    6.10    0.45
  -5   0  -7    6.48    0.48
  -5   0  -7    5.64    0.45
  -5   0  -7    6.06    0.61
  -5   0  -7    5.78    0.41
  -5   0  -7    5.46    0.46
  -5   0  -7    6.48    0.49
  -5   0  -6    0.49    0.23
  -5   0  -6    0.85    0.23
  -5   0  -6    0.81    0.25
  -5   0  -6    0.46    0.24
  -5   0  -6    0.34    0.29
  -5   0  -6    0.81    0.24
  -5   0  -6    0.70    0.31
  -5   0  -6    1.27    0.25
  -5   0  -5    1.25    0.24
  -5   0  -5    0.89    0.21
  -5   0  -5    1.55    0.26
  -5   0  -5    1.28    0.33
  -5   0  -5    1.07    0.31
  -5   0  -5    1.09    0.22
  -5   0  -5    1.33    0.26
  -5   0  -4   66.53    2.14
  -5   0  -4   70.00    2.48
  -5   0  -4   66.94    2.17
  -5   0  -4   67.50    2.16
  -5   0  -4   68.46    2.15
  -5   0  -4   72.18    2.50
  -5   0  -3  142.05    4.38
  -5   0  -3  138.25    4.37
  -5   0  -2   27.04    1.16
  -5   0  -2   26.85    1.16
  -5   0  -1  219.38    6.30
  -5   0  -1  215.14    6.30
  -5   0   0  102.92    3.16
  -5   0   0  105.78    3.17
  -5   0   0  101.10    3.20
  -5   0   1   16.06    0.71
  -5   0   1   16.04    0.74
  -5   0   1   16.21    0.72
  -5   0   2  213.96    5.84
  -5   0   2  208.54    5.83
  -5   0   2  209.64    5.83
  -5   0   3  341.59    9.12
  -5   0   3  331.24    9.13
  -5   0   3  339.78    9.12
  -5   0   3  307.99    9.05
  -5   0   4  940.89   25.80
  -5   0   5  166.13    4.89
  -5   0  11    3.41    0.67
  -5   0  12    0.35    0.43
  -5   0  12   -0.62    0.72
  -5   0  13   -0.04    0.46
  -5   0  13    0.36    0.44
  -5   0  13    1.16    0.50
  -5   0  14    1.84    0.27
  -5   0  14    1.77    0.26
  -5   0  14    2.00    0.26
  -5   1 -11    1.20    0.12
  -5   1 -11    1.40    0.16
  -5   1 -10   16.98    0.68
  -5   1 -10   17.74    0.68
  -5   1 -10   19.50    0.76
  -5   1 -10   19.14    0.74
  -5   1  -9    8.88    0.45
  -5   1  -9   10.36    0.58
  -5   1  -9    9.50    0.53
  -5   1  -9    8.66    0.45
  -5   1  -9    9.81    0.56
  -5   1  -9    8.93    0.49
  -5   1  -9    8.94    0.51
  -5   1  -9    9.49    0.55
  -5   1  -8   21.90    0.94
  -5   1  -8   22.33    0.95
  -5   1  -8   22.55    0.97
  -5   1  -8   22.45    0.98
  -5   1  -8   21.13    0.87
  -5   1  -7   49.61    1.74
  -5   1  -7   49.76    1.74
  -5   1  -7   49.53    2.08
  -5   1  -7   48.70    1.74
  -5   1  -7   51.98    1.77
  -5   1  -7   50.15    1.74
  -5   1  -7   48.56    2.06
  -5   1  -6   82.12    2.96
  -5   1  -6   82.76    2.60
  -5   1  -6   82.70    2.58
  -5   1  -6   82.10    2.96
  -5   1  -6   77.80    2.49
  -5   1  -6   81.67    2.58
  -5   1  -6   81.08    2.58
  -5   1  -6   81.36    2.60
  -5   1  -5    1.32    0.23
  -5   1  -5    1.07    0.21
  -5   1  -5    0.84    0.22
  -5   1  -5    0.80    0.21
  -5   1  -5    0.98    0.31
  -5   1  -5    0.83    0.29
  -5   1  -4  252.33    7.16
  -5   1  -4  243.14    6.99
  -5   1  -4  251.90    7.36
  -5   1  -4  249.54    7.36
  -5   1  -3   24.87    1.03
  -5   1  -3   25.69    1.18
  -5   1  -3   26.05    1.18
  -5   1  -2   46.86    1.72
  -5   1  -2   46.08    1.57
  -5   1  -2   46.93    1.73
  -5   1  -1  204.11    5.81
  -5   1  -1  201.75    5.80
  -5   1  -1  192.66    5.61
  -5   1   0   49.47    1.71
  -5   1   0   49.26    1.71
  -5   1   0   46.76    1.55
  -5   1   1   52.38    1.74
  -5   1   1   51.36    1.74
  -5   1   1   48.87    1.61
  -5   1   2   44.23    1.45
  -5   1   2   41.75    1.37
  -5   1   2   43.31    1.47
  -5   1   2   42.73    1.46
  -5   1   3   57.58    1.85
  -5   1   4  582.06   16.05
  -5   1  11    5.63    0.91
  -5   1  12    0.52    0.50
  -5   1  12    2.19    0.60
  -5   1  13    0.17    0.27
  -5   1  13    0.25    0.32
  -5   2 -11    0.91    0.12
  -5   2 -11    0.99    0.15
  -5   2 -11    1.16    0.18
  -5   2 -10    1.22    0.18
  -5   2 -10    0.97    0.18
  -5   2 -10    1.12    0.23
  -5   2 -10    1.21    0.19
  -5   2 -10    1.31    0.21
  -5   2  -9    0.40    0.21
  -5   2  -9    0.28    0.22
  -5   2  -9    0.63    0.22
  -5   2  -9    0.44    0.19
  -5   2  -9    0.42    0.22
  -5   2  -8   83.57    2.67
  -5   2  -8   84.49    2.68
  -5   2  -8   82.38    2.67
  -5   2  -8   85.03    2.65
  -5   2  -8   81.63    2.65
  -5   2  -7   16.58    0.79
  -5   2  -7   16.37    0.81
  -5   2  -7   16.60    0.75
  -5   2  -7   16.31    0.80
  -5   2  -7   17.26    0.80
  -5   2  -6   39.80    1.44
  -5   2  -6   43.41    1.84
  -5   2  -6   43.61    1.52
  -5   2  -6   43.05    1.48
  -5   2  -6   41.81    1.70
  -5   2  -6   43.48    1.84
  -5   2  -6   42.12    1.51
  -5   2  -6   43.04    1.52
  -5   2  -5   74.19    2.34
  -5   2  -5   76.17    2.40
  -5   2  -5   79.92    2.76
  -5   2  -5   78.78    2.62
  -5   2  -5   74.99    2.37
  -5   2  -5   76.84    2.74
  -5   2  -4  190.65    5.64
  -5   2  -4  200.23    5.86
  -5   2  -4  203.76    6.01
  -5   2  -4  208.41    6.02
  -5   2  -3   23.96    1.11
  -5   2  -3   22.77    0.99
  -5   2  -3   23.15    1.10
  -5   2  -2    0.39    0.18
  -5   2  -2    0.73    0.17
  -5   2  -2    0.57    0.22
  -5   2  -2    0.68    0.23
  -5   2  -1   18.47    0.80
  -5   2  -1   21.19    0.97
  -5   2  -1   19.57    0.92
  -5   2  -1   19.15    0.91
  -5   2   0  228.80    6.30
  -5   2   0  218.82    6.24
  -5   2   0  216.59    6.24
  -5   2   0  203.57    6.10
  -5   2   1   26.57    1.04
  -5   2   1   28.73    1.14
  -5   2   1   26.88    1.12
  -5   2   2  245.04    6.84
  -5   2   2  234.19    6.79
  -5   2   3  317.59    8.95
  -5   2  10    0.27    0.53
  -5   2  11    6.20    0.76
  -5   2  11    2.44    0.60
  -5   2  12    0.30    0.37
  -5   2  12    0.28    0.39
  -5   2  12    0.35    0.32
  -5   2  13    7.82    0.39
  -5   2  13    6.53    0.38
  -5   3 -12    4.83    0.23
  -5   3 -12    4.66    0.23
  -5   3 -11    8.52    0.42
  -5   3 -11    8.91    0.44
  -5   3 -11    7.62    0.38
  -5   3 -11    7.86    0.37
  -5   3 -11    8.15    0.41
  -5   3 -11    9.29    0.44
  -5   3 -10    1.55    0.28
  -5   3 -10    1.69    0.21
  -5   3 -10    1.37    0.27
  -5   3 -10    1.57    0.22
  -5   3 -10    1.23    0.24
  -5   3 -10    1.54    0.25
  -5   3 -10    1.40    0.21
  -5   3  -9   18.56    0.84
  -5   3  -9   18.39    0.84
  -5   3  -9   18.35    0.81
  -5   3  -9   18.26    0.79
  -5   3  -9   18.91    0.84
  -5   3  -8    9.71    0.56
  -5   3  -8   10.07    0.61
  -5   3  -8   10.87    0.62
  -5   3  -8    9.82    0.77
  -5   3  -8   11.28    0.82
  -5   3  -8   11.37    0.62
  -5   3  -7   52.40    1.76
  -5   3  -7   50.31    2.12
  -5   3  -7   51.98    2.15
  -5   3  -7   53.62    1.80
  -5   3  -7   55.02    2.07
  -5   3  -7   46.94    1.78
  -5   3  -7   52.99    1.78
  -5   3  -7   54.21    1.82
  -5   3  -6   24.11    0.95
  -5   3  -6   25.85    1.22
  -5   3  -6   24.58    1.00
  -5   3  -6   25.99    1.00
  -5   3  -6   26.35    1.03
  -5   3  -6   24.44    0.98
  -5   3  -5    1.75    0.36
  -5   3  -5    1.53    0.21
  -5   3  -5    1.66    0.35
  -5   3  -5    1.98    0.31
  -5   3  -4  113.15    3.62
  -5   3  -4  105.04    3.48
  -5   3  -4  113.80    3.61
  -5   3  -3  190.30    5.67
  -5   3  -3  186.51    5.67
  -5   3  -3  188.03    5.55
  -5   3  -2  136.54    4.25
  -5   3  -2  140.34    4.38
  -5   3  -2  142.40    4.39
  -5   3  -1    2.34    0.31
  -5   3  -1    2.19    0.27
  -5   3  -1    1.65    0.27
  -5   3  -1    1.61    0.27
  -5   3   0  215.01    5.97
  -5   3   0  197.73    5.82
  -5   3   0  198.21    5.92
  -5   3   0  198.74    5.92
  -5   3   1  243.37    7.19
  -5   3   1  263.99    7.29
  -5   3   2  210.90    6.15
  -5   3   3   29.07    1.21
  -5   3   9    0.05    0.49
  -5   3  10   -0.55    0.52
  -5   3  10   -0.02    0.39
  -5   3  11    2.15    0.53
  -5   3  11    3.45    0.44
  -5   3  11    2.91    0.49
  -5   3  12    0.87    0.21
  -5   3  12    1.12    0.27
  -5   4 -12    3.63    0.22
  -5   4 -12    3.00    0.17
  -5   4 -12    3.51    0.22
  -5   4 -11    0.43    0.11
  -5   4 -11    0.57    0.19
  -5   4 -11    0.46    0.15
  -5   4 -11    0.43    0.17
  -5   4 -11    0.38    0.10
  -5   4 -11    0.50    0.16
  -5   4 -10    0.34    0.22
  -5   4 -10    0.33    0.19
  -5   4 -10    0.38    0.20
  -5   4 -10    0.28    0.22
  -5   4 -10    0.14    0.15
  -5   4 -10    0.35    0.15
  -5   4  -9   23.22    0.98
  -5   4  -9   23.58    0.96
  -5   4  -9   23.10    0.98
  -5   4  -9   23.80    0.99
  -5   4  -9   21.81    0.93
  -5   4  -9   22.75    0.93
  -5   4  -9   23.04    0.97
  -5   4  -8    9.35    0.72
  -5   4  -8    9.88    0.61
  -5   4  -8   11.92    0.84
  -5   4  -8   10.24    0.59
  -5   4  -8   10.34    0.61
  -5   4  -8   10.83    0.59
  -5   4  -8   10.92    0.81
  -5   4  -8   10.55    0.58
  -5   4  -7   70.05    2.30
  -5   4  -7   72.35    2.30
  -5   4  -7   71.78    2.29
  -5   4  -7   74.64    2.70
  -5   4  -7   68.17    2.25
  -5   4  -7   72.08    2.68
  -5   4  -7   70.38    2.61
  -5   4  -7   72.05    2.33
  -5   4  -6    7.73    0.47
  -5   4  -6    7.72    0.48
  -5   4  -6    8.79    0.66
  -5   4  -6    7.94    0.68
  -5   4  -6    7.76    0.48
  -5   4  -6    8.46    0.69
  -5   4  -6    8.16    0.46
  -5   4  -6    7.57    0.46
  -5   4  -5    4.74    0.34
  -5   4  -5    4.91    0.34
  -5   4  -5    5.59    0.50
  -5   4  -4   36.31    1.50
  -5   4  -3    1.74    0.34
  -5   4  -3    2.04    0.35
  -5   4  -2  108.13    3.40
  -5   4  -2  109.60    3.49
  -5   4  -2  107.35    3.49
  -5   4  -1  121.29    3.65
  -5   4  -1  110.54    3.58
  -5   4  -1  112.58    3.59
  -5   4  -1  108.20    3.48
  -5   4   0  188.23    5.58
  -5   4   0  192.10    5.68
  -5   4   1  794.00   21.18
  -5   4   1  741.41   21.09
  -5   4   9    0.51    0.35
  -5   4   9   -0.23    0.42
  -5   4  10    0.85    0.42
  -5   4  10    0.83    0.35
  -5   4  11    0.13    0.18
  -5   4  11    0.20    0.27
  -5   4  11    0.27    0.27
  -5   5 -12    0.09    0.09
  -5   5 -12    0.02    0.07
  -5   5 -12    0.11    0.11
  -5   5 -12    0.08    0.08
  -5   5 -12    0.01    0.10
  -5   5 -11    0.12    0.15
  -5   5 -11    0.06    0.13
  -5   5 -11    0.14    0.13
  -5   5 -11    0.01    0.16
  -5   5 -11    0.01    0.16
  -5   5 -10    9.25    0.52
  -5   5 -10    9.58    0.54
  -5   5 -10    8.62    0.52
  -5   5 -10    8.76    0.52
  -5   5 -10    9.18    0.46
  -5   5 -10    9.81    0.55
  -5   5 -10    9.13    0.49
  -5   5 -10    8.68    0.49
  -5   5  -9    6.45    0.46
  -5   5  -9    5.84    0.46
  -5   5  -9    5.98    0.45
  -5   5  -9    6.52    0.45
  -5   5  -9    6.00    0.44
  -5   5  -9    6.47    0.47
  -5   5  -9    5.91    0.43
  -5   5  -8    1.82    0.27
  -5   5  -8    1.37    0.23
  -5   5  -8    1.31    0.26
  -5   5  -8    1.66    0.25
  -5   5  -8    1.89    0.37
  -5   5  -8    1.69    0.33
  -5   5  -8    1.43    0.34
  -5   5  -7    0.02    0.23
  -5   5  -7    0.01    0.15
  -5   5  -7    0.22    0.18
  -5   5  -7   -0.04    0.15
  -5   5  -7    0.07    0.24
  -5   5  -7    0.11    0.15
  -5   5  -7   -0.07    0.19
  -5   5  -7   -0.04    0.19
  -5   5  -6   20.27    1.13
  -5   5  -6   19.40    0.84
  -5   5  -6   20.34    0.86
  -5   5  -6   19.28    1.11
  -5   5  -6   20.70    1.11
  -5   5  -6   19.38    0.83
  -5   5  -6   18.69    0.83
  -5   5  -5    6.42    0.41
  -5   5  -5    6.14    0.56
  -5   5  -5    5.98    0.40
  -5   5  -5    6.47    0.60
  -5   5  -5    6.52    0.60
  -5   5  -5    6.16    0.40
  -5   5  -4    7.96    0.45
  -5   5  -4    7.27    0.59
  -5   5  -3    2.91    0.39
  -5   5  -2  783.43   22.17
  -5   5  -2  834.40   22.13
  -5   5  -2  780.18   22.17
  -5   5  -1  148.10    4.54
  -5   5   0  162.90    4.96
  -5   5   1  109.00    3.52
  -5   5   2   21.89    1.11
  -5   5   8   23.10    1.11
  -5   5   8   16.36    1.09
  -5   5   9    0.16    0.38
  -5   5   9    0.11    0.26
  -5   5  10    0.72    0.17
  -5   5  10    0.32    0.28
  -5   5  10    0.96    0.27
  -5   5  11    3.56    0.24
  -5   6 -12    6.08    0.29
  -5   6 -12    5.90    0.30
  -5   6 -12    5.09    0.25
  -5   6 -12    6.51    0.29
  -5   6 -12    4.79    0.24
  -5   6 -11    0.01    0.13
  -5   6 -11    0.07    0.12
  -5   6 -11    0.03    0.15
  -5   6 -11    0.05    0.16
  -5   6 -11    0.08    0.14
  -5   6 -10    7.41    0.44
  -5   6 -10    7.93    0.46
  -5   6 -10    7.45    0.47
  -5   6 -10    6.99    0.46
  -5   6 -10    8.03    0.48
  -5   6 -10    7.62    0.46
  -5   6 -10    8.03    0.40
  -5   6  -9    4.21    0.36
  -5   6  -9    4.23    0.38
  -5   6  -9    4.00    0.37
  -5   6  -9    3.46    0.36
  -5   6  -9    4.43    0.37
  -5   6  -9    3.56    0.37
  -5   6  -9    3.72    0.34
  -5   6  -8    0.93    0.24
  -5   6  -8    1.39    0.33
  -5   6  -8    1.28    0.24
  -5   6  -8    1.14    0.30
  -5   6  -8    1.28    0.32
  -5   6  -8    1.11    0.22
  -5   6  -8    0.93    0.20
  -5   6  -8    1.28    0.24
  -5   6  -8    1.24    0.25
  -5   6  -7    6.96    0.47
  -5   6  -7    6.07    0.62
  -5   6  -7    7.58    0.49
  -5   6  -7    7.22    0.49
  -5   6  -7    7.59    0.68
  -5   6  -7    7.55    0.66
  -5   6  -7    7.04    0.48
  -5   6  -7    7.54    0.49
  -5   6  -7    7.32    0.48
  -5   6  -6    4.44    0.37
  -5   6  -6    4.10    0.36
  -5   6  -6    4.76    0.54
  -5   6  -6    5.18    0.39
  -5   6  -6    4.70    0.54
  -5   6  -6    4.38    0.37
  -5   6  -6    4.85    0.54
  -5   6  -6    4.79    0.36
  -5   6  -5   17.54    1.01
  -5   6  -5   15.44    0.71
  -5   6  -5   17.91    1.01
  -5   6  -5   16.95    1.00
  -5   6  -5   16.54    0.75
  -5   6  -5   15.09    0.73
  -5   6  -4    5.60    0.39
  -5   6  -4    6.25    0.56
  -5   6  -4    5.92    0.57
  -5   6  -4    6.02    0.39
  -5   6  -4    6.35    0.59
  -5   6  -3   16.48    0.96
  -5   6  -3   14.89    0.93
  -5   6  -3   15.79    0.91
  -5   6  -3   15.23    0.69
  -5   6  -2   43.60    1.75
  -5   6  -1  487.53   13.80
  -5   6   0   74.81    2.65
  -5   6   1   29.58    1.39
  -5   6   2    3.52    0.47
  -5   6   6    1.16    0.42
  -5   6   7   28.88    1.34
  -5   6   8    6.50    0.58
  -5   6   8    8.05    0.58
  -5   6   9    5.41    0.39
  -5   6   9    4.92    0.43
  -5   6   9    6.09    0.35
  -5   6  10    2.69    0.22
  -5   6  10    2.46    0.20
  -5   7 -12    0.08    0.09
  -5   7 -12    0.19    0.12
  -5   7 -12    0.01    0.08
  -5   7 -11    0.27    0.13
  -5   7 -11    0.17    0.14
  -5   7 -11    0.21    0.15
  -5   7 -11    0.18    0.14
  -5   7 -11    0.34    0.15
  -5   7 -11    0.29    0.11
  -5   7 -11    0.15    0.13
  -5   7 -10    4.75    0.36
  -5   7 -10    5.51    0.37
  -5   7 -10    5.31    0.37
  -5   7 -10    5.10    0.37
  -5   7 -10    5.34    0.38
  -5   7 -10    5.03    0.37
  -5   7 -10    5.04    0.34
  -5   7  -9    0.85    0.23
  -5   7  -9    0.99    0.22
  -5   7  -9    0.93    0.21
  -5   7  -9    1.06    0.24
  -5   7  -9    0.90    0.22
  -5   7  -8    0.68    0.21
  -5   7  -8    0.92    0.27
  -5   7  -8    0.41    0.23
  -5   7  -8    1.32    0.25
  -5   7  -8    0.81    0.27
  -5   7  -8    0.68    0.20
  -5   7  -8    0.63    0.21
  -5   7  -7   21.81    1.19
  -5   7  -7   20.09    0.90
  -5   7  -7   22.06    1.19
  -5   7  -7   19.77    1.15
  -5   7  -7   21.13    0.91
  -5   7  -7   21.13    0.92
  -5   7  -7   20.27    0.92
  -5   7  -6   31.87    1.22
  -5   7  -6   32.50    1.23
  -5   7  -6   33.66    1.54
  -5   7  -6   31.35    1.52
  -5   7  -6   29.06    1.12
  -5   7  -6   32.63    1.53
  -5   7  -6   30.85    1.18
  -5   7  -6   32.58    1.22
  -5   7  -5   20.25    1.13
  -5   7  -5   21.32    1.16
  -5   7  -5   18.83    0.84
  -5   7  -5   21.50    1.16
  -5   7  -5   19.61    0.87
  -5   7  -5   19.24    0.81
  -5   7  -5   19.19    0.86
  -5   7  -4   34.60    1.24
  -5   7  -4   33.15    1.26
  -5   7  -4   35.90    1.60
  -5   7  -4   35.14    1.59
  -5   7  -4   33.63    1.25
  -5   7  -4   34.61    1.55
  -5   7  -3   18.23    1.04
  -5   7  -3   19.58    1.09
  -5   7  -3   19.41    1.09
  -5   7  -3   17.92    0.81
  -5   7  -2    0.85    0.29
  -5   7  -2    0.99    0.32
  -5   7  -2    0.98    0.30
  -5   7  -1    0.29    0.23
  -5   7   0   42.69    1.82
  -5   7   1    1.80    0.38
  -5   7   2   -0.05    0.24
  -5   7   3   24.76    1.34
  -5   7   4    2.43    0.29
  -5   7   4    1.87    0.36
  -5   7   4    2.26    0.41
  -5   7   5    8.29    0.51
  -5   7   5    6.10    0.57
  -5   7   6   18.71    0.81
  -5   7   6   15.93    0.90
  -5   7   7    6.69    0.45
  -5   7   7    6.46    0.52
  -5   7   7    6.94    0.43
  -5   7   8   23.62    0.81
  -5   7   8   24.24    0.91
  -5   7   9    0.08    0.11
  -5   7   9    0.03    0.11
  -5   8 -12    2.76    0.16
  -5   8 -12    2.57    0.15
  -5   8 -11    5.60    0.30
  -5   8 -11    5.74    0.33
  -5   8 -11    6.08    0.32
  -5   8 -11    6.24    0.34
  -5   8 -11    5.52    0.34
  -5   8 -11    5.43    0.27
  -5   8 -10   -0.04    0.16
  -5   8 -10   -0.04    0.13
  -5   8 -10   -0.01    0.17
  -5   8 -10   -0.08    0.16
  -5   8 -10   -0.01    0.14
  -5   8 -10    0.01    0.11
  -5   8  -9    0.05    0.15
  -5   8  -9    0.06    0.15
  -5   8  -9    0.26    0.17
  -5   8  -9    0.14    0.18
  -5   8  -8    2.69    0.31
  -5   8  -8    2.62    0.29
  -5   8  -8    2.76    0.31
  -5   8  -8    2.64    0.31
  -5   8  -8    2.79    0.32
  -5   8  -7   24.17    1.32
  -5   8  -7   25.84    1.07
  -5   8  -7   25.88    1.07
  -5   8  -7   25.18    1.30
  -5   8  -7   26.51    1.06
  -5   8  -7   26.21    1.31
  -5   8  -7   25.31    1.06
  -5   8  -6   89.25    3.18
  -5   8  -6   90.97    2.81
  -5   8  -6   85.99    2.76
  -5   8  -6   86.75    3.15
  -5   8  -6   93.15    2.83
  -5   8  -6   88.67    3.17
  -5   8  -6   83.18    2.71
  -5   8  -6   93.15    2.82
  -5   8  -5  148.80    4.40
  -5   8  -5  147.00    4.34
  -5   8  -5  153.94    4.82
  -5   8  -5  142.61    4.36
  -5   8  -5  146.46    4.79
  -5   8  -5  152.56    4.82
  -5   8  -4   38.11    1.72
  -5   8  -4   38.01    1.72
  -5   8  -4   39.52    1.43
  -5   8  -4   39.45    1.74
  -5   8  -4   37.54    1.34
  -5   8  -4   38.90    1.41
  -5   8  -3  171.92    5.46
  -5   8  -3  166.17    5.41
  -5   8  -3  175.27    4.98
  -5   8  -3  176.19    5.47
  -5   8  -3  168.61    4.94
  -5   8  -2   -0.10    0.28
  -5   8  -2   -0.07    0.25
  -5   8  -2   -0.05    0.16
  -5   8  -2    0.09    0.14
  -5   8  -2   -0.11    0.26
  -5   8  -1   18.40    0.82
  -5   8  -1   19.19    1.12
  -5   8   0    0.36    0.27
  -5   8   0    0.31    0.15
  -5   8   1   88.51    3.23
  -5   8   1   90.55    2.80
  -5   8   2   44.14    1.90
  -5   8   2   40.65    1.48
  -5   8   3    1.46    0.36
  -5   8   4   17.42    0.78
  -5   8   5   16.88    0.74
  -5   8   5   16.80    0.80
  -5   8   5   15.66    0.78
  -5   8   6   20.28    0.88
  -5   8   6   22.50    0.90
  -5   8   6   20.81    0.82
  -5   8   7    0.46    0.18
  -5   8   7    0.50    0.20
  -5   8   7    0.51    0.14
  -5   8   8    1.34    0.15
  -5   8   8    1.46    0.13
  -5   9 -12    1.76    0.14
  -5   9 -11   -0.01    0.10
  -5   9 -11    0.04    0.10
  -5   9 -11    0.06    0.12
  -5   9 -11   -0.02    0.08
  -5   9 -11    0.07    0.11
  -5   9 -11    0.09    0.08
  -5   9 -10    0.58    0.18
  -5   9 -10    0.42    0.15
  -5   9 -10    0.39    0.14
  -5   9 -10    0.33    0.16
  -5   9 -10    0.45    0.15
  -5   9 -10    0.34    0.16
  -5   9  -9    4.19    0.35
  -5   9  -9    3.97    0.34
  -5   9  -9    4.20    0.34
  -5   9  -9    4.49    0.35
  -5   9  -9    4.07    0.35
  -5   9  -9    4.14    0.36
  -5   9  -8    0.94    0.23
  -5   9  -8    0.92    0.22
  -5   9  -8    0.97    0.22
  -5   9  -8    0.74    0.21
  -5   9  -8    0.76    0.20
  -5   9  -8    0.87    0.21
  -5   9  -7    1.57    0.26
  -5   9  -7    1.16    0.22
  -5   9  -7    1.19    0.23
  -5   9  -7    1.62    0.25
  -5   9  -7    1.22    0.24
  -5   9  -6    1.77    0.27
  -5   9  -6    1.36    0.28
  -5   9  -6    1.58    0.35
  -5   9  -6    1.35    0.33
  -5   9  -6    1.65    0.25
  -5   9  -6    1.56    0.28
  -5   9  -6    1.34    0.33
  -5   9  -6    1.66    0.26
  -5   9  -5    3.80    0.32
  -5   9  -5    4.06    0.39
  -5   9  -5    3.96    0.37
  -5   9  -5    4.62    0.54
  -5   9  -5    3.94    0.50
  -5   9  -5    4.90    0.54
  -5   9  -5    4.39    0.38
  -5   9  -4   18.53    0.87
  -5   9  -4   18.17    1.09
  -5   9  -4   18.51    0.81
  -5   9  -4   18.73    0.86
  -5   9  -4   18.27    1.11
  -5   9  -4   17.99    1.09
  -5   9  -4   18.93    0.86
  -5   9  -4   17.79    0.77
  -5   9  -3  219.01    6.45
  -5   9  -3  235.64    7.02
  -5   9  -3  223.12    6.45
  -5   9  -3  212.93    6.93
  -5   9  -3  242.21    6.53
  -5   9  -3  225.48    6.47
  -5   9  -3  235.87    7.02
  -5   9  -2    0.45    0.20
  -5   9  -2    2.25    0.41
  -5   9  -2    0.51    0.21
  -5   9  -2    2.26    0.41
  -5   9  -2    0.60    0.22
  -5   9  -1   40.65    1.44
  -5   9  -1   37.65    1.37
  -5   9  -1   38.61    1.42
  -5   9   0   29.72    1.14
  -5   9   0   30.94    1.16
  -5   9   1   36.73    1.28
  -5   9   1   33.80    1.22
  -5   9   2    0.54    0.20
  -5   9   2    0.74    0.22
  -5   9   3    2.94    0.32
  -5   9   3    3.26    0.32
  -5   9   3    2.57    0.27
  -5   9   4    0.41    0.19
  -5   9   4   -0.04    0.14
  -5   9   4    0.07    0.19
  -5   9   5   13.80    0.60
  -5   9   5   12.12    0.53
  -5   9   5   12.18    0.59
  -5   9   6    0.22    0.13
  -5   9   6    0.08    0.16
  -5   9   6    0.19    0.15
  -5   9   7    0.36    0.10
  -5   9   7    0.52    0.10
  -5   9   7    0.47    0.09
  -5  10 -11    0.65    0.12
  -5  10 -11    0.80    0.10
  -5  10 -11    0.68    0.10
  -5  10 -11    0.74    0.12
  -5  10 -10    1.88    0.18
  -5  10 -10    1.84    0.20
  -5  10 -10    1.89    0.20
  -5  10 -10    1.59    0.20
  -5  10 -10    1.71    0.19
  -5  10 -10    1.83    0.21
  -5  10  -9    0.33    0.17
  -5  10  -9    0.37    0.16
  -5  10  -9    0.23    0.15
  -5  10  -9    0.37    0.17
  -5  10  -9    0.28    0.12
  -5  10  -9    0.42    0.18
  -5  10  -8    1.17    0.23
  -5  10  -8    0.95    0.22
  -5  10  -8    1.21    0.23
  -5  10  -8    1.09    0.22
  -5  10  -8    1.28    0.23
  -5  10  -7   17.31    0.79
  -5  10  -7   18.50    0.83
  -5  10  -7   18.92    0.83
  -5  10  -7   18.57    0.83
  -5  10  -6   25.80    1.02
  -5  10  -6   22.11    0.89
  -5  10  -6   23.10    0.96
  -5  10  -6   24.72    1.01
  -5  10  -6   25.27    1.02
  -5  10  -6   22.65    0.97
  -5  10  -5  267.83    7.72
  -5  10  -5  271.29    7.81
  -5  10  -5  285.70    7.84
  -5  10  -5  276.37    7.78
  -5  10  -4   63.44    2.10
  -5  10  -4   67.29    2.21
  -5  10  -4   64.55    2.10
  -5  10  -4   68.12    2.22
  -5  10  -4   65.29    2.12
  -5  10  -4   69.50    2.21
  -5  10  -4   70.24    2.17
  -5  10  -3    8.48    0.51
  -5  10  -3    7.18    0.68
  -5  10  -3    8.49    0.50
  -5  10  -3    8.62    0.50
  -5  10  -3    7.77    0.51
  -5  10  -2    0.84    0.19
  -5  10  -2    1.05    0.22
  -5  10  -2    0.85    0.23
  -5  10  -2    1.09    0.23
  -5  10  -2    0.91    0.25
  -5  10  -1   14.69    0.69
  -5  10  -1   15.22    0.73
  -5  10  -1   15.25    0.74
  -5  10  -1   15.03    0.73
  -5  10   0    3.93    0.34
  -5  10   0    3.81    0.32
  -5  10   0    4.02    0.37
  -5  10   0    3.90    0.36
  -5  10   1   11.10    0.57
  -5  10   1   10.10    0.55
  -5  10   1   10.97    0.60
  -5  10   1    9.85    0.51
  -5  10   2   10.94    0.53
  -5  10   2   10.05    0.55
  -5  10   2   10.56    0.55
  -5  10   3    2.90    0.30
  -5  10   3    2.74    0.27
  -5  10   3    2.48    0.26
  -5  10   4    1.07    0.18
  -5  10   4    1.07    0.21
  -5  10   4    0.86    0.17
  -5  10   4    1.41    0.21
  -5  10   5    7.09    0.34
  -5  10   5    5.87    0.30
  -5  10   5    6.33    0.31
  -5  10   5    6.72    0.34
  -5  10   5    7.24    0.35
  -5  11 -11    0.27    0.07
  -5  11 -10   12.85    0.50
  -5  11 -10   14.79    0.56
  -5  11 -10   15.02    0.56
  -5  11 -10   13.92    0.50
  -5  11 -10   14.34    0.53
  -5  11 -10   14.67    0.55
  -5  11  -9    5.64    0.32
  -5  11  -9    5.61    0.35
  -5  11  -9    5.66    0.28
  -5  11  -9    5.87    0.34
  -5  11  -9    4.98    0.29
  -5  11  -9    5.69    0.34
  -5  11  -9    5.80    0.35
  -5  11  -9    5.33    0.34
  -5  11  -8   22.41    0.87
  -5  11  -8   23.21    0.85
  -5  11  -8   21.42    0.86
  -5  11  -8   22.15    0.88
  -5  11  -8   22.64    0.88
  -5  11  -8   22.69    0.89
  -5  11  -7    0.59    0.19
  -5  11  -7    0.71    0.20
  -5  11  -7    0.53    0.20
  -5  11  -7    0.50    0.19
  -5  11  -6   25.26    1.00
  -5  11  -6   22.74    0.88
  -5  11  -6   24.59    0.98
  -5  11  -6   23.86    0.96
  -5  11  -6   23.56    0.94
  -5  11  -5   17.65    0.76
  -5  11  -5   18.62    0.82
  -5  11  -5   16.28    0.71
  -5  11  -5   18.73    0.83
  -5  11  -5   20.04    0.83
  -5  11  -4   97.70    2.96
  -5  11  -4   94.42    2.88
  -5  11  -4   99.01    2.99
  -5  11  -4   92.81    2.87
  -5  11  -4   98.36    3.00
  -5  11  -4   97.11    2.92
  -5  11  -4   93.88    2.87
  -5  11  -3   23.27    0.91
  -5  11  -3   23.22    0.96
  -5  11  -3   21.59    0.89
  -5  11  -3   21.15    0.85
  -5  11  -3   23.23    0.96
  -5  11  -3   22.31    0.89
  -5  11  -3   23.48    0.93
  -5  11  -2    5.75    0.41
  -5  11  -2    4.73    0.37
  -5  11  -2    5.47    0.36
  -5  11  -2    5.68    0.39
  -5  11  -2    5.29    0.39
  -5  11  -1    1.47    0.21
  -5  11  -1    1.36    0.23
  -5  11  -1    1.38    0.23
  -5  11  -1    1.32    0.25
  -5  11   0    2.59    0.30
  -5  11   0    2.66    0.29
  -5  11   0    2.60    0.25
  -5  11   0    2.70    0.31
  -5  11   0    2.40    0.27
  -5  11   1    1.77    0.24
  -5  11   1    1.37    0.19
  -5  11   1    1.32    0.20
  -5  11   1    1.75    0.25
  -5  11   1    1.76    0.24
  -5  11   2    2.70    0.25
  -5  11   2    2.91    0.26
  -5  11   2    2.26    0.22
  -5  11   2    2.17    0.18
  -5  11   2    2.44    0.22
  -5  11   3    0.17    0.13
  -5  11   3   -0.11    0.12
  -5  11   3    0.03    0.09
  -5  11   3    0.01    0.12
  -5  11   3    0.03    0.13
  -5  11   3    0.03    0.12
  -5  11   3   -0.03    0.07
  -5  11   4    0.32    0.09
  -5  11   4    0.34    0.08
  -5  11   4    0.29    0.08
  -5  11   4    0.30    0.08
  -5  12 -10    1.87    0.13
  -5  12 -10    1.96    0.13
  -5  12  -9    3.13    0.22
  -5  12  -9    2.92    0.18
  -5  12  -9    2.86    0.20
  -5  12  -9    3.06    0.21
  -5  12  -9    2.68    0.16
  -5  12  -9    2.80    0.18
  -5  12  -9    2.90    0.21
  -5  12  -8    0.08    0.10
  -5  12  -8    0.23    0.12
  -5  12  -8    0.10    0.12
  -5  12  -8    0.04    0.12
  -5  12  -8    0.21    0.12
  -5  12  -8    0.11    0.13
  -5  12  -7   12.93    0.56
  -5  12  -7   11.39    0.50
  -5  12  -7   12.85    0.57
  -5  12  -7   11.78    0.56
  -5  12  -7   12.33    0.56
  -5  12  -6    3.53    0.29
  -5  12  -6    3.82    0.32
  -5  12  -6    3.51    0.30
  -5  12  -6    3.83    0.31
  -5  12  -6    4.09    0.30
  -5  12  -6    3.78    0.31
  -5  12  -6    3.38    0.25
  -5  12  -5    0.40    0.16
  -5  12  -5    0.42    0.21
  -5  12  -5    0.31    0.18
  -5  12  -5    0.39    0.18
  -5  12  -5    0.43    0.18
  -5  12  -5    0.22    0.17
  -5  12  -5    0.53    0.13
  -5  12  -4    0.43    0.14
  -5  12  -4    0.28    0.18
  -5  12  -4    0.57    0.18
  -5  12  -4    0.63    0.19
  -5  12  -4    0.52    0.18
  -5  12  -3    8.61    0.44
  -5  12  -3    9.43    0.50
  -5  12  -3    8.45    0.44
  -5  12  -3    8.46    0.43
  -5  12  -3    8.69    0.47
  -5  12  -3    9.06    0.47
  -5  12  -2    0.28    0.15
  -5  12  -2    0.14    0.18
  -5  12  -2    0.07    0.14
  -5  12  -2    0.19    0.16
  -5  12  -2    0.04    0.15
  -5  12  -2    0.13    0.11
  -5  12  -2    0.04    0.13
  -5  12  -1    5.86    0.36
  -5  12  -1    6.21    0.36
  -5  12  -1    5.70    0.34
  -5  12  -1    5.39    0.34
  -5  12  -1    5.23    0.30
  -5  12  -1    6.18    0.37
  -5  12   0    0.20    0.13
  -5  12   0    0.29    0.13
  -5  12   0    0.26    0.15
  -5  12   0    0.32    0.16
  -5  12   0    0.29    0.10
  -5  12   0    0.09    0.13
  -5  12   1    0.31    0.09
  -5  12   1    0.36    0.13
  -5  12   1    0.30    0.12
  -5  12   1    0.33    0.11
  -5  12   1    0.24    0.11
  -5  12   2    0.32    0.09
  -5  12   2    0.35    0.09
  -5  12   2    0.27    0.08
  -5  12   2    0.34    0.07
  -5  13  -8    4.64    0.22
  -5  13  -8    4.08    0.20
  -5  13  -8    4.76    0.24
  -5  13  -8    4.77    0.23
  -5  13  -8    4.70    0.22
  -5  13  -8    4.92    0.23
  -5  13  -7    0.15    0.08
  -5  13  -7    0.11    0.08
  -5  13  -7    0.18    0.09
  -5  13  -7    0.13    0.10
  -5  13  -6    1.99    0.17
  -5  13  -6    1.97    0.19
  -5  13  -6    2.03    0.17
  -5  13  -6    2.25    0.19
  -5  13  -6    2.19    0.19
  -5  13  -6    1.80    0.14
  -5  13  -5   17.54    0.65
  -5  13  -5   17.29    0.63
  -5  13  -5   17.33    0.63
  -5  13  -5   18.48    0.66
  -5  13  -5   18.48    0.67
  -5  13  -5   18.04    0.67
  -5  13  -4   18.90    0.69
  -5  13  -4   18.82    0.65
  -5  13  -4   19.23    0.68
  -5  13  -4   21.06    0.69
  -5  13  -4   19.29    0.66
  -5  13  -3   10.40    0.43
  -5  13  -3   10.41    0.44
  -5  13  -3   11.32    0.45
  -5  13  -3   11.31    0.46
  -5  13  -3   10.89    0.45
  -5  13  -2    2.55    0.19
  -5  13  -2    2.11    0.17
  -5  13  -2    2.42    0.19
  -5  13  -1    0.24    0.09
  -5  13  -1    0.15    0.07
  -5  13  -1    0.26    0.09
  -5  13  -1    0.20    0.06
  -4 -13   4    0.47    0.09
  -4 -13   5    0.72    0.12
  -4 -13   5    0.90    0.13
  -4 -13   6    3.25    0.23
  -4 -13   6    3.16    0.22
  -4 -13   7    0.01    0.12
  -4 -13   7    0.06    0.11
  -4 -13   8    4.10    0.23
  -4 -13   8    3.66    0.21
  -4 -13   9    2.77    0.19
  -4 -13  10    4.74    0.24
  -4 -12   1    1.76    0.13
  -4 -12   2    0.05    0.08
  -4 -12   2    0.15    0.11
  -4 -12   3    2.06    0.24
  -4 -12   3    2.01    0.22
  -4 -12   4    2.69    0.27
  -4 -12   5   16.46    0.70
  -4 -12   5   14.11    0.59
  -4 -12   5   17.18    0.70
  -4 -12   5   14.15    0.66
  -4 -12   5   14.17    0.59
  -4 -12   6    2.58    0.32
  -4 -12   6    3.03    0.28
  -4 -12   6    3.13    0.29
  -4 -12   6    3.50    0.33
  -4 -12   7    0.21    0.15
  -4 -12   7    0.49    0.19
  -4 -12   7    0.24    0.20
  -4 -12   7    0.36    0.21
  -4 -12   7    0.31    0.19
  -4 -12   8    5.42    0.39
  -4 -12   8    5.18    0.36
  -4 -12   8    4.73    0.34
  -4 -12   8    4.99    0.35
  -4 -12   8    5.04    0.35
  -4 -12   8    4.04    0.35
  -4 -12   8    5.19    0.37
  -4 -12   9    0.62    0.20
  -4 -12   9    0.63    0.21
  -4 -12   9    0.51    0.19
  -4 -12   9    0.48    0.20
  -4 -12   9    0.60    0.15
  -4 -12   9    0.50    0.16
  -4 -12   9    0.25    0.21
  -4 -12  10    2.23    0.23
  -4 -12  10    2.14    0.25
  -4 -12  10    2.40    0.26
  -4 -12  10    2.29    0.25
  -4 -12  10    1.68    0.16
  -4 -12  10    2.39    0.26
  -4 -12  11    5.82    0.33
  -4 -12  11    5.43    0.35
  -4 -12  11    5.98    0.34
  -4 -12  12    1.62    0.16
  -4 -12  12    1.71    0.16
  -4 -11   0   -0.03    0.11
  -4 -11   0    0.01    0.10
  -4 -11   1   -0.08    0.18
  -4 -11   1   -0.01    0.17
  -4 -11   1   -0.02    0.14
  -4 -11   1    0.03    0.14
  -4 -11   2    5.99    0.43
  -4 -11   2    5.76    0.43
  -4 -11   2    6.48    0.42
  -4 -11   2    6.05    0.37
  -4 -11   3    0.80    0.26
  -4 -11   3    0.76    0.30
  -4 -11   3    0.69    0.22
  -4 -11   3    0.60    0.24
  -4 -11   3    0.54    0.23
  -4 -11   4   32.28    1.22
  -4 -11   4   31.99    1.20
  -4 -11   4   32.11    1.21
  -4 -11   4   30.79    1.18
  -4 -11   4   29.68    1.13
  -4 -11   5   49.79    1.66
  -4 -11   5   49.36    1.72
  -4 -11   5   49.11    1.69
  -4 -11   5   49.34    1.69
  -4 -11   5   43.61    1.57
  -4 -11   6    4.44    0.42
  -4 -11   6    4.15    0.44
  -4 -11   6    4.48    0.41
  -4 -11   6    4.05    0.44
  -4 -11   6    3.87    0.40
  -4 -11   6    4.91    0.39
  -4 -11   6    4.48    0.39
  -4 -11   7    1.75    0.30
  -4 -11   7    2.18    0.33
  -4 -11   7    2.13    0.32
  -4 -11   7    1.81    0.31
  -4 -11   7    2.30    0.35
  -4 -11   7    2.29    0.33
  -4 -11   7    1.89    0.32
  -4 -11   8   48.02    1.63
  -4 -11   8   40.55    1.56
  -4 -11   8   42.80    1.54
  -4 -11   8   44.86    1.56
  -4 -11   8   45.60    1.61
  -4 -11   8   45.58    1.61
  -4 -11   8   43.03    1.57
  -4 -11   9    0.27    0.22
  -4 -11   9    0.23    0.18
  -4 -11   9    0.48    0.25
  -4 -11   9    0.20    0.17
  -4 -11   9    0.25    0.25
  -4 -11   9    0.27    0.24
  -4 -11   9    0.26    0.24
  -4 -11   9    0.52    0.27
  -4 -11  10    0.11    0.21
  -4 -11  10    0.21    0.24
  -4 -11  10    0.19    0.13
  -4 -11  10    0.13    0.22
  -4 -11  10    0.06    0.23
  -4 -11  10    0.18    0.25
  -4 -11  10    0.04    0.20
  -4 -11  11    0.16    0.21
  -4 -11  11    0.10    0.24
  -4 -11  11    0.21    0.19
  -4 -11  11    0.52    0.24
  -4 -11  11    0.36    0.19
  -4 -11  11    0.25    0.20
  -4 -11  11    0.27    0.24
  -4 -11  12    0.20    0.17
  -4 -11  12    0.16    0.15
  -4 -11  12    0.02    0.19
  -4 -11  12    0.07    0.22
  -4 -11  13    3.38    0.27
  -4 -11  13    2.57    0.20
  -4 -11  13    2.99    0.28
  -4 -10  -2    4.75    0.28
  -4 -10  -2    4.56    0.27
  -4 -10  -1    1.02    0.19
  -4 -10  -1    1.07    0.21
  -4 -10  -1    0.95    0.22
  -4 -10   0    0.34    0.22
  -4 -10   0    0.62    0.19
  -4 -10   0    0.90    0.23
  -4 -10   0    0.55    0.23
  -4 -10   1    2.37    0.31
  -4 -10   1    2.05    0.29
  -4 -10   1    2.44    0.31
  -4 -10   1    1.90    0.27
  -4 -10   1    1.84    0.23
  -4 -10   1    2.61    0.37
  -4 -10   1    2.13    0.33
  -4 -10   1    2.07    0.34
  -4 -10   2    4.99    0.41
  -4 -10   2    4.99    0.42
  -4 -10   2    4.66    0.45
  -4 -10   2    4.75    0.45
  -4 -10   2    4.75    0.47
  -4 -10   2    4.67    0.43
  -4 -10   2    4.75    0.39
  -4 -10   3    1.60    0.34
  -4 -10   3    2.18    0.35
  -4 -10   3    1.79    0.34
  -4 -10   3    1.49    0.36
  -4 -10   3    1.77    0.26
  -4 -10   3    1.45    0.31
  -4 -10   3    1.82    0.29
  -4 -10   3    2.48    0.37
  -4 -10   4   26.25    1.13
  -4 -10   4   27.33    1.14
  -4 -10   4   24.04    1.07
  -4 -10   4   26.78    1.10
  -4 -10   4   27.17    1.16
  -4 -10   4   23.72    1.12
  -4 -10   5   31.17    1.27
  -4 -10   5   31.29    1.29
  -4 -10   5   32.32    1.30
  -4 -10   5   31.68    1.29
  -4 -10   5   28.91    1.20
  -4 -10   5   31.04    1.28
  -4 -10   6  115.51    3.58
  -4 -10   6  112.65    3.58
  -4 -10   6  116.96    3.58
  -4 -10   6  114.06    3.56
  -4 -10   6  115.83    3.58
  -4 -10   7   62.18    2.12
  -4 -10   7   60.61    2.09
  -4 -10   7   58.77    2.05
  -4 -10   7   60.25    2.07
  -4 -10   7   57.36    2.04
  -4 -10   7   58.87    2.08
  -4 -10   8    7.29    0.55
  -4 -10   8    6.98    0.57
  -4 -10   8    7.04    0.57
  -4 -10   8    5.97    0.51
  -4 -10   8    6.67    0.54
  -4 -10   8    6.36    0.49
  -4 -10   8    7.23    0.51
  -4 -10   9   16.30    0.79
  -4 -10   9   17.12    0.80
  -4 -10   9   16.87    0.87
  -4 -10   9   18.68    0.91
  -4 -10   9   18.86    0.90
  -4 -10   9   18.08    0.93
  -4 -10  10    5.08    0.48
  -4 -10  10    5.00    0.46
  -4 -10  10    4.61    0.42
  -4 -10  10    5.46    0.53
  -4 -10  10    5.17    0.49
  -4 -10  10    5.56    0.53
  -4 -10  11    1.11    0.27
  -4 -10  11    1.33    0.34
  -4 -10  11    1.33    0.36
  -4 -10  11    0.94    0.25
  -4 -10  11    0.93    0.42
  -4 -10  11    1.13    0.25
  -4 -10  12    0.96    0.24
  -4 -10  12    0.89    0.29
  -4 -10  12    1.18    0.38
  -4 -10  12    1.06    0.40
  -4 -10  12    1.12    0.29
  -4 -10  12    0.94    0.21
  -4 -10  12    0.89    0.25
  -4 -10  13    0.06    0.26
  -4 -10  13   -0.03    0.13
  -4 -10  13    0.11    0.23
  -4 -10  13    0.14    0.32
  -4 -10  13    0.07    0.27
  -4 -10  14    4.52    0.29
  -4 -10  14    3.57    0.34
  -4 -10  14    4.10    0.33
  -4  -9  -4    2.56    0.18
  -4  -9  -3    0.06    0.15
  -4  -9  -3    0.09    0.10
  -4  -9  -3   -0.08    0.13
  -4  -9  -2    2.94    0.32
  -4  -9  -2    3.30    0.33
  -4  -9  -2    2.87    0.29
  -4  -9  -2    3.14    0.34
  -4  -9  -1    0.22    0.22
  -4  -9  -1    0.02    0.17
  -4  -9  -1    0.07    0.25
  -4  -9  -1   -0.14    0.20
  -4  -9   0    2.97    0.34
  -4  -9   0    3.68    0.43
  -4  -9   0    3.09    0.33
  -4  -9   0    3.12    0.39
  -4  -9   0    3.70    0.43
  -4  -9   0    2.85    0.36
  -4  -9   1   20.30    0.90
  -4  -9   1   21.07    0.95
  -4  -9   1   21.17    0.97
  -4  -9   1   18.16    0.98
  -4  -9   1   21.39    1.00
  -4  -9   1   21.68    0.99
  -4  -9   1   21.51    0.94
  -4  -9   2   21.68    1.00
  -4  -9   2   22.36    1.00
  -4  -9   2   20.33    0.97
  -4  -9   2   19.74    1.17
  -4  -9   2   17.16    1.23
  -4  -9   2   21.35    0.98
  -4  -9   2   22.06    0.98
  -4  -9   2   21.19    1.00
  -4  -9   2   20.54    0.96
  -4  -9   2   18.48    1.00
  -4  -9   3    5.21    0.48
  -4  -9   3    5.63    0.70
  -4  -9   3    5.68    0.50
  -4  -9   3    5.01    0.51
  -4  -9   3    5.34    0.52
  -4  -9   3    6.15    0.67
  -4  -9   3    5.74    0.52
  -4  -9   3    6.03    0.53
  -4  -9   3    5.56    0.52
  -4  -9   3    5.50    0.58
  -4  -9   3    5.56    0.49
  -4  -9   3    5.55    0.43
  -4  -9   4   16.86    0.88
  -4  -9   4   17.13    0.90
  -4  -9   4   18.30    0.91
  -4  -9   4   17.08    0.85
  -4  -9   4   17.37    0.84
  -4  -9   4   16.31    1.13
  -4  -9   4   17.05    1.20
  -4  -9   4   18.55    0.93
  -4  -9   5   25.49    1.15
  -4  -9   5   27.77    1.17
  -4  -9   5   26.19    1.15
  -4  -9   5   25.70    1.09
  -4  -9   5   25.95    1.15
  -4  -9   5   24.89    1.15
  -4  -9   5   26.83    1.50
  -4  -9   5   26.49    1.15
  -4  -9   6   15.28    0.81
  -4  -9   6   15.36    0.80
  -4  -9   6   14.68    0.82
  -4  -9   6   14.38    0.80
  -4  -9   6   15.64    0.82
  -4  -9   6   16.48    0.85
  -4  -9   6   13.19    0.71
  -4  -9   6   16.36    1.14
  -4  -9   6   14.19    1.09
  -4  -9   7   41.00    1.56
  -4  -9   7   40.93    1.98
  -4  -9   7   38.47    1.50
  -4  -9   7   41.15    1.54
  -4  -9   7   37.30    1.92
  -4  -9   7   41.05    1.54
  -4  -9   7   39.46    1.51
  -4  -9   8   45.80    1.70
  -4  -9   8   48.21    1.72
  -4  -9   8   45.25    1.76
  -4  -9   8   50.10    1.78
  -4  -9   8   46.63    2.17
  -4  -9   8   48.63    1.74
  -4  -9   8   50.68    1.81
  -4  -9   9    0.72    0.27
  -4  -9   9    1.08    0.25
  -4  -9   9    0.82    0.21
  -4  -9   9    1.71    0.33
  -4  -9   9    2.33    0.39
  -4  -9   9    0.54    0.31
  -4  -9   9    1.65    0.48
  -4  -9   9    2.80    0.48
  -4  -9   9    1.09    0.31
  -4  -9  10   13.54    0.75
  -4  -9  10   13.69    0.75
  -4  -9  10   13.33    0.80
  -4  -9  10   13.36    0.77
  -4  -9  11    0.25    0.30
  -4  -9  11    0.70    0.24
  -4  -9  11    0.35    0.25
  -4  -9  11    0.49    0.23
  -4  -9  11    0.13    0.24
  -4  -9  11    0.52    0.37
  -4  -9  11    0.17    0.32
  -4  -9  12    1.63    0.26
  -4  -9  12    1.73    0.50
  -4  -9  12    1.60    0.33
  -4  -9  12    1.65    0.27
  -4  -9  12    1.22    0.29
  -4  -9  12    1.46    0.42
  -4  -9  13    1.32    0.47
  -4  -9  13    1.27    0.29
  -4  -9  13    1.16    0.21
  -4  -9  13    1.22    0.37
  -4  -9  14    0.27    0.20
  -4  -9  14    0.51    0.34
  -4  -9  14    0.34    0.20
  -4  -9  14    0.24    0.10
  -4  -9  14    0.25    0.33
  -4  -9  15   10.62    0.45
  -4  -8  -5    6.80    0.31
  -4  -8  -5    5.08    0.25
  -4  -8  -4    4.99    0.33
  -4  -8  -4    4.51    0.28
  -4  -8  -4    4.53    0.31
  -4  -8  -3    6.47    0.45
  -4  -8  -3    6.04    0.43
  -4  -8  -3    5.96    0.41
  -4  -8  -2    3.74    0.41
  -4  -8  -2    3.18    0.29
  -4  -8  -2    3.48    0.37
  -4  -8  -2    3.42    0.38
  -4  -8  -2    3.27    0.31
  -4  -8  -2    2.90    0.33
  -4  -8  -2    3.43    0.41
  -4  -8  -2    2.99    0.41
  -4  -8  -1    4.72    0.46
  -4  -8  -1    4.98    0.49
  -4  -8  -1    4.38    0.40
  -4  -8  -1    4.97    0.39
  -4  -8  -1    4.66    0.48
  -4  -8  -1    4.46    0.40
  -4  -8  -1    4.38    0.44
  -4  -8  -1    4.77    0.45
  -4  -8   0   40.23    1.53
  -4  -8   0   40.54    1.95
  -4  -8   0   43.12    1.58
  -4  -8   0   40.46    1.55
  -4  -8   0   39.77    1.50
  -4  -8   0   38.99    1.84
  -4  -8   0   39.62    1.46
  -4  -8   0   38.61    1.43
  -4  -8   0   41.76    1.59
  -4  -8   0   45.14    1.55
  -4  -8   0   40.40    1.56
  -4  -8   1   89.63    3.59
  -4  -8   1   95.91    3.11
  -4  -8   1  101.67    3.16
  -4  -8   1   97.69    3.10
  -4  -8   1   97.51    3.50
  -4  -8   1   98.29    3.12
  -4  -8   1   99.80    3.11
  -4  -8   1   97.51    3.16
  -4  -8   2   35.60    1.36
  -4  -8   2   33.04    1.65
  -4  -8   2   35.19    1.37
  -4  -8   2   35.05    1.38
  -4  -8   2   33.70    1.63
  -4  -8   2   35.44    1.39
  -4  -8   2   32.11    1.33
  -4  -8   2   31.42    1.73
  -4  -8   2   35.22    1.42
  -4  -8   3    3.38    0.40
  -4  -8   3    3.37    0.43
  -4  -8   3    3.08    0.39
  -4  -8   3    3.03    0.40
  -4  -8   3    3.58    0.48
  -4  -8   3    3.36    0.39
  -4  -8   3    3.04    0.53
  -4  -8   3    3.49    0.43
  -4  -8   3    3.04    0.57
  -4  -8   4   97.80    3.48
  -4  -8   4   91.60    2.91
  -4  -8   4   91.30    2.99
  -4  -8   4   91.47    2.97
  -4  -8   4   92.39    2.93
  -4  -8   4   94.21    2.93
  -4  -8   4   91.56    3.19
  -4  -8   4   94.09    2.97
  -4  -8   4   92.77    3.00
  -4  -8   5    3.45    0.59
  -4  -8   5    3.37    0.41
  -4  -8   5    3.93    0.42
  -4  -8   5    2.87    0.55
  -4  -8   5    3.78    0.42
  -4  -8   5    3.44    0.40
  -4  -8   5    3.46    0.36
  -4  -8   5    3.40    0.40
  -4  -8   6  152.95    4.54
  -4  -8   6  148.53    4.55
  -4  -8   6  151.40    4.56
  -4  -8   6  154.54    4.59
  -4  -8   6  149.82    5.13
  -4  -8   6  150.47    5.11
  -4  -8   6  151.15    4.56
  -4  -8   7   33.55    1.33
  -4  -8   7   30.17    1.65
  -4  -8   7   31.85    1.27
  -4  -8   7   33.37    1.28
  -4  -8   7   31.77    1.28
  -4  -8   7   30.58    1.28
  -4  -8   8   52.41    1.84
  -4  -8   8   55.37    1.87
  -4  -8   8   54.61    2.40
  -4  -8   8   55.97    1.93
  -4  -8   8   54.59    1.88
  -4  -8   8   52.26    1.85
  -4  -8   8   57.16    1.97
  -4  -8   8   53.08    1.93
  -4  -8   8   52.10    2.33
  -4  -8   9   73.26    2.86
  -4  -8   9   75.52    2.48
  -4  -8   9   72.70    2.46
  -4  -8   9   70.40    2.47
  -4  -8   9   73.22    2.41
  -4  -8   9   73.66    2.93
  -4  -8  10   34.88    1.43
  -4  -8  10   35.97    1.42
  -4  -8  10   33.15    1.65
  -4  -8  10   34.98    1.37
  -4  -8  10   35.47    1.39
  -4  -8  10   31.77    1.68
  -4  -8  10   36.62    1.49
  -4  -8  11    0.19    0.31
  -4  -8  11    0.30    0.22
  -4  -8  11    0.21    0.20
  -4  -8  11   -0.01    0.25
  -4  -8  11   -0.10    0.23
  -4  -8  12    4.62    0.50
  -4  -8  12    4.42    0.47
  -4  -8  12    4.33    0.39
  -4  -8  12    4.27    0.40
  -4  -8  12    4.41    0.38
  -4  -8  13    2.60    0.50
  -4  -8  13    4.30    0.43
  -4  -8  13    3.63    0.32
  -4  -8  13    3.98    0.65
  -4  -8  14   13.52    0.63
  -4  -8  14   12.38    0.57
  -4  -8  14   11.67    0.88
  -4  -8  14   11.80    0.83
  -4  -8  14   10.44    0.47
  -4  -8  14   11.10    0.68
  -4  -8  15    1.88    0.34
  -4  -8  15    1.57    0.14
  -4  -8  15    2.13    0.18
  -4  -7  -6   21.77    0.66
  -4  -7  -6   15.57    0.58
  -4  -7  -5   10.63    0.52
  -4  -7  -5    9.68    0.44
  -4  -7  -5    9.89    0.47
  -4  -7  -5   10.54    0.50
  -4  -7  -5    8.89    0.43
  -4  -7  -4    3.47    0.33
  -4  -7  -4    3.94    0.36
  -4  -7  -4    3.65    0.33
  -4  -7  -4    3.63    0.38
  -4  -7  -4    3.68    0.29
  -4  -7  -4    4.16    0.41
  -4  -7  -3    3.90    0.39
  -4  -7  -3    4.46    0.42
  -4  -7  -3    4.35    0.44
  -4  -7  -3    4.19    0.33
  -4  -7  -3    3.84    0.38
  -4  -7  -3    3.92    0.33
  -4  -7  -3    4.48    0.43
  -4  -7  -2   17.70    0.88
  -4  -7  -2   16.40    1.12
  -4  -7  -2   15.77    0.80
  -4  -7  -2   17.47    0.88
  -4  -7  -2   17.77    0.88
  -4  -7  -2   16.03    0.73
  -4  -7  -2   15.02    0.74
  -4  -7  -2   16.43    0.83
  -4  -7  -1    5.70    0.52
  -4  -7  -1    5.40    0.48
  -4  -7  -1    5.27    0.63
  -4  -7  -1    4.28    0.44
  -4  -7  -1    5.15    0.48
  -4  -7  -1    5.66    0.46
  -4  -7  -1    5.16    0.66
  -4  -7   0  105.27    3.31
  -4  -7   0  102.70    3.34
  -4  -7   0  104.90    3.28
  -4  -7   0  105.55    3.89
  -4  -7   0  108.63    3.76
  -4  -7   0  110.55    3.38
  -4  -7   1    0.03    0.21
  -4  -7   1    0.09    0.33
  -4  -7   1   -0.09    0.24
  -4  -7   1   -0.02    0.26
  -4  -7   1   -0.02    0.23
  -4  -7   1   -0.19    0.28
  -4  -7   1    0.23    0.24
  -4  -7   1   -0.07    0.29
  -4  -7   2   38.09    1.75
  -4  -7   2   35.00    1.37
  -4  -7   2   38.83    1.68
  -4  -7   2   36.71    1.39
  -4  -7   2   37.18    1.41
  -4  -7   2   36.28    1.39
  -4  -7   2   37.46    1.85
  -4  -7   2   37.53    1.45
  -4  -7   2   36.51    1.43
  -4  -7   3   40.07    1.53
  -4  -7   3   40.01    1.47
  -4  -7   3   41.60    1.50
  -4  -7   3   41.34    1.49
  -4  -7   3   41.18    1.73
  -4  -7   3   41.80    1.51
  -4  -7   3   42.52    1.90
  -4  -7   3   43.24    1.57
  -4  -7   4   67.49    2.25
  -4  -7   4   69.81    2.32
  -4  -7   4   72.06    2.50
  -4  -7   4   69.62    2.77
  -4  -7   4   71.43    2.26
  -4  -7   4   72.75    2.34
  -4  -7   4   65.54    2.25
  -4  -7   4   77.88    2.81
  -4  -7   5   98.37    2.99
  -4  -7   5  110.08    3.65
  -4  -7   5   95.48    2.99
  -4  -7   5   96.37    3.08
  -4  -7   5   98.58    3.07
  -4  -7   5   98.37    3.08
  -4  -7   5   98.63    3.08
  -4  -7   5  101.27    3.59
  -4  -7   6  594.74   16.40
  -4  -7   6  594.52   16.38
  -4  -7   6  583.05   16.38
  -4  -7   6  593.46   16.99
  -4  -7   6  591.89   16.39
  -4  -7   6  604.09   16.39
  -4  -7   7  602.61   16.77
  -4  -7   7  612.59   16.79
  -4  -7   7  613.20   17.40
  -4  -7   7  599.09   16.79
  -4  -7   7  601.43   16.80
  -4  -7   7  616.12   16.85
  -4  -7   7  648.09   17.53
  -4  -7   8   41.69    1.53
  -4  -7   8   42.19    1.96
  -4  -7   8   39.82    1.53
  -4  -7   8   39.76    1.49
  -4  -7   8   41.13    1.88
  -4  -7   8   38.88    1.44
  -4  -7   9   22.08    1.26
  -4  -7   9   21.71    1.31
  -4  -7   9   21.43    0.93
  -4  -7   9   20.50    1.00
  -4  -7   9   22.49    1.00
  -4  -7   9   22.25    1.00
  -4  -7  10   56.70    2.06
  -4  -7  10   57.25    2.38
  -4  -7  10   59.40    2.13
  -4  -7  10   60.23    2.04
  -4  -7  10   58.21    2.05
  -4  -7  10   57.52    1.98
  -4  -7  11    1.57    0.29
  -4  -7  11    1.39    0.33
  -4  -7  11    1.60    0.25
  -4  -7  11    1.26    0.37
  -4  -7  11    1.67    0.32
  -4  -7  11    1.51    0.28
  -4  -7  12    2.79    0.51
  -4  -7  12    2.53    0.33
  -4  -7  12    2.46    0.32
  -4  -7  12    3.07    0.42
  -4  -7  12    2.38    0.36
  -4  -7  12    2.72    0.32
  -4  -7  13    6.25    0.61
  -4  -7  13    6.36    0.53
  -4  -7  13    5.74    0.40
  -4  -7  14    0.25    0.51
  -4  -7  14   -0.09    0.17
  -4  -7  14    0.09    0.20
  -4  -7  14   -0.08    0.25
  -4  -7  14    0.01    0.27
  -4  -7  15    0.46    0.11
  -4  -7  15    0.41    0.19
  -4  -7  15    0.21    0.36
  -4  -7  15    0.16    0.28
  -4  -7  15    0.19    0.10
  -4  -6  -7    0.78    0.11
  -4  -6  -7    0.84    0.12
  -4  -6  -6   15.68    0.64
  -4  -6  -6   16.79    0.71
  -4  -6  -6   16.12    0.66
  -4  -6  -6   17.06    0.69
  -4  -6  -5   10.17    0.50
  -4  -6  -5   11.52    0.61
  -4  -6  -5   12.25    0.62
  -4  -6  -5   11.29    0.56
  -4  -6  -5   11.16    0.63
  -4  -6  -5    9.88    0.53
  -4  -6  -5   10.82    0.56
  -4  -6  -4    4.31    0.42
  -4  -6  -4    4.20    0.43
  -4  -6  -4    3.51    0.35
  -4  -6  -4    3.80    0.38
  -4  -6  -4    3.99    0.36
  -4  -6  -4    4.45    0.44
  -4  -6  -3   10.24    0.56
  -4  -6  -3   10.72    0.64
  -4  -6  -3   10.35    0.58
  -4  -6  -3   10.43    0.67
  -4  -6  -3   10.95    0.90
  -4  -6  -3    9.77    0.59
  -4  -6  -2    3.09    0.42
  -4  -6  -2    3.02    0.53
  -4  -6  -2    3.16    0.39
  -4  -6  -2    2.79    0.37
  -4  -6  -2    2.87    0.36
  -4  -6  -2    2.97    0.37
  -4  -6  -1    0.61    0.27
  -4  -6  -1    0.99    0.28
  -4  -6  -1    0.91    0.42
  -4  -6  -1    0.52    0.29
  -4  -6  -1    0.77    0.28
  -4  -6  -1    0.46    0.23
  -4  -6   0   18.75    1.22
  -4  -6   0   21.49    1.17
  -4  -6   0   18.61    0.89
  -4  -6   0   17.84    0.84
  -4  -6   0   18.37    0.86
  -4  -6   0   20.26    0.92
  -4  -6   1   19.17    0.89
  -4  -6   1   18.86    0.85
  -4  -6   1   18.43    0.90
  -4  -6   1   20.56    1.26
  -4  -6   1   20.02    1.17
  -4  -6   2   19.65    0.85
  -4  -6   2   19.30    0.86
  -4  -6   2   20.79    0.89
  -4  -6   2   20.32    0.91
  -4  -6   2   23.04    1.23
  -4  -6   2   20.14    0.82
  -4  -6   3    2.99    0.31
  -4  -6   3    3.98    0.33
  -4  -6   3    2.66    0.47
  -4  -6   3    2.98    0.53
  -4  -6   3    2.77    0.32
  -4  -6   3    2.58    0.31
  -4  -6   3    3.13    0.30
  -4  -6   4    4.91    0.60
  -4  -6   4    4.83    0.35
  -4  -6   4    4.88    0.39
  -4  -6   4    5.68    0.63
  -4  -6   4    5.28    0.45
  -4  -6   4    4.85    0.39
  -4  -6   5  117.19    3.90
  -4  -6   5  110.99    3.41
  -4  -6   5  114.07    3.41
  -4  -6   6   80.97    2.95
  -4  -6   6   75.64    2.40
  -4  -6   6   75.51    2.84
  -4  -6   6   77.19    2.42
  -4  -6   7   96.46    3.32
  -4  -6   7   88.65    2.78
  -4  -6   7   93.92    3.22
  -4  -6   7   85.23    2.73
  -4  -6   8   68.36    2.28
  -4  -6   8   73.20    2.34
  -4  -6   8   74.26    2.78
  -4  -6   8   74.44    2.72
  -4  -6   9  221.13    6.49
  -4  -6   9  220.47    6.09
  -4  -6   9  199.22    6.04
  -4  -6   9  206.03    6.10
  -4  -6   9  202.68    6.51
  -4  -6  10   98.19    3.03
  -4  -6  10   87.90    2.92
  -4  -6  10   93.61    3.10
  -4  -6  10   93.54    3.35
  -4  -6  10  102.46    3.04
  -4  -6  10   97.56    3.06
  -4  -6  11   20.13    0.94
  -4  -6  11   19.87    0.97
  -4  -6  11   19.71    0.91
  -4  -6  11   21.28    0.93
  -4  -6  11   21.31    1.04
  -4  -6  12    0.33    0.27
  -4  -6  12    0.10    0.21
  -4  -6  12    0.01    0.18
  -4  -6  12   -0.13    0.19
  -4  -6  12   -0.06    0.35
  -4  -6  13    0.13    0.25
  -4  -6  13    0.05    0.48
  -4  -6  13    0.23    0.16
  -4  -6  13   -0.22    0.33
  -4  -6  14    3.21    0.31
  -4  -6  14    2.86    0.39
  -4  -6  14    2.45    0.65
  -4  -6  14    3.13    0.55
  -4  -6  14    3.05    0.31
  -4  -6  14    3.12    0.38
  -4  -6  15   18.33    1.04
  -4  -6  15   28.22    0.88
  -4  -6  15   19.83    0.70
  -4  -6  15   25.00    1.14
  -4  -6  15   12.51    0.76
  -4  -5  -8    0.29    0.10
  -4  -5  -7    0.25    0.16
  -4  -5  -7    0.34    0.14
  -4  -5  -7    0.27    0.18
  -4  -5  -7    0.31    0.13
  -4  -5  -7    0.41    0.16
  -4  -5  -6    0.28    0.17
  -4  -5  -6    0.44    0.26
  -4  -5  -6    0.45    0.21
  -4  -5  -6    0.52    0.21
  -4  -5  -6    0.52    0.23
  -4  -5  -6    0.45    0.18
  -4  -5  -5    0.31    0.18
  -4  -5  -5    0.39    0.25
  -4  -5  -5    0.61    0.24
  -4  -5  -5    0.28    0.19
  -4  -5  -5    0.64    0.29
  -4  -5  -5    0.54    0.25
  -4  -5  -5    0.69    0.24
  -4  -5  -4    3.57    0.37
  -4  -5  -4    3.85    0.36
  -4  -5  -4    2.94    0.43
  -4  -5  -4    3.41    0.33
  -4  -5  -4    3.50    0.43
  -4  -5  -4    4.23    0.42
  -4  -5  -4    3.26    0.36
  -4  -5  -4    3.29    0.39
  -4  -5  -4    3.47    0.45
  -4  -5  -4    3.75    0.57
  -4  -5  -3    6.33    0.45
  -4  -5  -3    5.97    0.57
  -4  -5  -3    6.82    0.54
  -4  -5  -3    6.61    0.59
  -4  -5  -3    6.51    0.48
  -4  -5  -3    6.57    0.49
  -4  -5  -3    6.55    0.74
  -4  -5  -2   82.91    3.13
  -4  -5  -2   81.55    2.62
  -4  -5  -2   77.02    2.52
  -4  -5  -2   80.15    2.56
  -4  -5  -2   77.84    2.74
  -4  -5  -2   78.40    2.75
  -4  -5  -1   33.63    1.24
  -4  -5  -1   33.75    1.30
  -4  -5  -1   37.04    1.45
  -4  -5  -1   37.56    1.64
  -4  -5  -1   34.92    1.42
  -4  -5  -1   34.13    1.35
  -4  -5  -1   35.94    1.35
  -4  -5  -1   34.41    1.27
  -4  -5  -1   38.02    1.79
  -4  -5   0   11.95    0.61
  -4  -5   0   11.90    0.64
  -4  -5   0   13.69    0.97
  -4  -5   0   11.64    0.57
  -4  -5   0   11.85    0.63
  -4  -5   0   12.55    0.87
  -4  -5   1   24.09    0.97
  -4  -5   1   24.40    1.27
  -4  -5   2  216.37    6.67
  -4  -5   2  219.73    6.64
  -4  -5   3    1.33    0.38
  -4  -5   3    1.25    0.37
  -4  -5   4  181.58    5.29
  -4  -5   4  180.79    5.62
  -4  -5   5   38.41    1.68
  -4  -5   5   42.82    1.79
  -4  -5   6   21.23    1.11
  -4  -5   6   21.37    1.18
  -4  -5   7   11.10    0.82
  -4  -5   7   11.73    0.79
  -4  -5   7   11.17    0.58
  -4  -5   8   77.41    2.66
  -4  -5   8   72.91    2.32
  -4  -5   9  106.53    3.15
  -4  -5   9  100.66    3.15
  -4  -5   9   95.57    3.44
  -4  -5  10  333.07    9.48
  -4  -5  10  357.08    9.51
  -4  -5  10  327.98    9.56
  -4  -5  10  329.30    9.50
  -4  -5  11   43.61    1.69
  -4  -5  11   49.12    1.80
  -4  -5  11   45.78    1.65
  -4  -5  11   47.27    1.66
  -4  -5  12    1.61    0.34
  -4  -5  12    1.29    0.40
  -4  -5  12    1.41    0.55
  -4  -5  12    1.28    0.23
  -4  -5  13   21.53    1.02
  -4  -5  13   17.19    0.98
  -4  -5  13   19.58    0.91
  -4  -5  13   20.79    0.92
  -4  -5  13   18.99    1.24
  -4  -5  14    1.24    0.28
  -4  -5  14    1.49    0.23
  -4  -5  14    1.49    0.30
  -4  -5  14    1.46    0.47
  -4  -5  14    1.38    0.21
  -4  -5  15    1.13    0.21
  -4  -5  15    0.73    0.12
  -4  -5  15    0.51    0.32
  -4  -5  15    0.43    0.22
  -4  -5  15    1.07    0.48
  -4  -4  -9    0.06    0.06
  -4  -4  -9    0.06    0.08
  -4  -4  -8    0.24    0.12
  -4  -4  -8    0.11    0.16
  -4  -4  -8    0.07    0.13
  -4  -4  -8    0.12    0.15
  -4  -4  -7    4.63    0.37
  -4  -4  -7    4.51    0.39
  -4  -4  -7    4.51    0.37
  -4  -4  -7    4.72    0.36
  -4  -4  -6   40.96    1.48
  -4  -4  -6   40.09    1.43
  -4  -4  -6   42.69    1.50
  -4  -4  -6   42.19    1.55
  -4  -4  -6   43.24    1.53
  -4  -4  -6   41.50    1.46
  -4  -4  -5    5.20    0.65
  -4  -4  -5    5.46    0.44
  -4  -4  -5    5.12    0.39
  -4  -4  -5    5.69    0.58
  -4  -4  -5    5.39    0.45
  -4  -4  -5    5.28    0.56
  -4  -4  -5    6.07    0.50
  -4  -4  -5    5.45    0.47
  -4  -4  -5    5.65    0.42
  -4  -4  -4    9.03    0.58
  -4  -4  -4    9.80    0.58
  -4  -4  -4    9.83    0.90
  -4  -4  -4    9.63    0.55
  -4  -4  -4    9.25    0.73
  -4  -4  -4    8.62    0.71
  -4  -4  -4    9.51    0.58
  -4  -4  -4    9.84    0.59
  -4  -4  -3    7.81    0.80
  -4  -4  -3    6.61    0.47
  -4  -4  -3    7.22    0.47
  -4  -4  -3    5.81    0.46
  -4  -4  -3    6.58    0.46
  -4  -4  -3    6.70    0.52
  -4  -4  -3    7.36    0.62
  -4  -4  -3    7.57    0.62
  -4  -4  -2    0.39    0.18
  -4  -4  -2    0.46    0.28
  -4  -4  -2    0.53    0.23
  -4  -4  -2    0.45    0.22
  -4  -4  -2    0.08    0.33
  -4  -4  -2    0.46    0.19
  -4  -4  -2    0.29    0.20
  -4  -4  -1  160.78    4.80
  -4  -4  -1  176.01    5.12
  -4  -4  -1  154.42    4.67
  -4  -4  -1  162.06    4.81
  -4  -4  -1  154.07    4.61
  -4  -4  -1  167.99    5.24
  -4  -4   0   63.42    2.10
  -4  -4   0   69.43    2.45
  -4  -4   0   62.88    2.10
  -4  -4   1   29.03    1.41
  -4  -4   1   33.62    1.45
  -4  -4   2   11.48    0.77
  -4  -4   2   11.94    0.81
  -4  -4   3   25.38    1.20
  -4  -4   4   60.40    2.20
  -4  -4   4   61.23    2.26
  -4  -4   5    0.70    0.23
  -4  -4   5   -0.02    0.24
  -4  -4   6    0.18    0.18
  -4  -4   6    0.16    0.22
  -4  -4   7   32.43    1.36
  -4  -4   7   31.22    1.42
  -4  -4   8   27.62    1.19
  -4  -4   8   25.58    1.01
  -4  -4   8   24.32    1.22
  -4  -4   9  152.98    4.50
  -4  -4  10  241.84    7.32
  -4  -4  10  275.90    7.46
  -4  -4  11   18.26    0.91
  -4  -4  11   18.42    1.03
  -4  -4  12    4.57    0.43
  -4  -4  12    3.81    0.41
  -4  -4  12    4.51    0.67
  -4  -4  12    4.39    0.51
  -4  -4  13    0.29    0.21
  -4  -4  13    0.46    0.45
  -4  -4  13    0.22    0.69
  -4  -4  13    0.31    0.27
  -4  -4  13    0.42    0.29
  -4  -4  14    1.05    0.28
  -4  -4  14    1.05    0.59
  -4  -4  14    0.37    0.69
  -4  -4  14    1.07    0.39
  -4  -4  14    0.90    0.20
  -4  -4  15    0.67    0.31
  -4  -4  15    0.73    0.25
  -4  -4  15    1.05    0.49
  -4  -4  15    1.61    0.40
  -4  -3 -10    0.90    0.10
  -4  -3  -9   -0.04    0.12
  -4  -3  -9    0.10    0.15
  -4  -3  -9    0.09    0.13
  -4  -3  -8    5.87    0.40
  -4  -3  -8    5.63    0.37
  -4  -3  -8    6.03    0.42
  -4  -3  -8    5.30    0.39
  -4  -3  -7    1.07    0.27
  -4  -3  -7    1.13    0.24
  -4  -3  -7    1.12    0.24
  -4  -3  -7    0.94    0.22
  -4  -3  -7    1.48    0.30
  -4  -3  -7    1.10    0.27
  -4  -3  -6   20.70    1.15
  -4  -3  -6   19.69    0.94
  -4  -3  -6   18.99    1.11
  -4  -3  -6   17.26    0.87
  -4  -3  -6   20.50    0.91
  -4  -3  -6   19.76    0.90
  -4  -3  -6   19.38    0.88
  -4  -3  -6   19.24    1.24
  -4  -3  -6   21.49    0.91
  -4  -3  -6   19.78    0.86
  -4  -3  -5    0.40    0.23
  -4  -3  -5    0.51    0.23
  -4  -3  -5    0.40    0.18
  -4  -3  -5    0.44    0.26
  -4  -3  -5    0.69    0.29
  -4  -3  -5    0.67    0.38
  -4  -3  -5    0.48    0.24
  -4  -3  -5    0.55    0.24
  -4  -3  -5    0.50    0.22
  -4  -3  -5    0.27    0.26
  -4  -3  -4    2.04    0.28
  -4  -3  -4    2.21    0.49
  -4  -3  -4    2.32    0.31
  -4  -3  -4    2.22    0.32
  -4  -3  -4    2.16    0.28
  -4  -3  -4    1.97    0.25
  -4  -3  -4    2.23    0.37
  -4  -3  -4    2.11    0.27
  -4  -3  -4    1.81    0.27
  -4  -3  -4    1.96    0.37
  -4  -3  -3   20.99    1.09
  -4  -3  -3   22.13    0.91
  -4  -3  -3   21.75    0.90
  -4  -3  -3   21.86    1.11
  -4  -3  -3   21.74    0.87
  -4  -3  -3   23.92    1.20
  -4  -3  -3   21.49    0.87
  -4  -3  -3   23.43    0.91
  -4  -3  -3   23.29    1.35
  -4  -3  -3   22.02    0.92
  -4  -3  -2   79.27    2.69
  -4  -3  -2   87.86    3.07
  -4  -3  -2   85.90    2.89
  -4  -3  -2   82.01    2.71
  -4  -3  -2   77.28    2.48
  -4  -3  -1  379.35   10.85
  -4  -3  -1  382.21   10.85
  -4  -3  -1  406.96   11.14
  -4  -3   0   19.63    0.83
  -4  -3   0   20.52    0.84
  -4  -3   0   20.41    0.91
  -4  -3   0   20.84    1.10
  -4  -3   0   21.28    1.08
  -4  -3   1   26.40    0.98
  -4  -3   1   23.14    1.16
  -4  -3   1   24.10    0.88
  -4  -3   1   24.81    0.89
  -4  -3   1   25.50    1.19
  -4  -3   2    5.74    0.52
  -4  -3   2    8.55    0.40
  -4  -3   3  273.96    8.03
  -4  -3   3  286.11    8.13
  -4  -3   4  633.83   17.79
  -4  -3   4  654.49   17.89
  -4  -3   5  652.50   17.80
  -4  -3   5  634.33   17.89
  -4  -3   6    2.25    0.29
  -4  -3   6    2.37    0.34
  -4  -3   7    0.29    0.16
  -4  -3   7    1.98    0.30
  -4  -3   8    7.02    0.53
  -4  -3  10    0.88    0.24
  -4  -3  11    3.24    0.37
  -4  -3  11    4.06    0.60
  -4  -3  11    3.43    0.38
  -4  -3  11    3.19    0.43
  -4  -3  12    1.21    0.34
  -4  -3  12    0.72    0.30
  -4  -3  12    0.95    0.26
  -4  -3  12    1.11    0.44
  -4  -3  13   -0.09    0.38
  -4  -3  13   -0.06    0.58
  -4  -3  13    0.15    0.21
  -4  -3  13    0.07    0.24
  -4  -3  14    3.50    0.35
  -4  -3  14    3.58    0.28
  -4  -3  14    3.56    0.63
  -4  -3  15   10.56    0.60
  -4  -3  15    9.65    0.52
  -4  -2 -10    0.37    0.09
  -4  -2 -10    0.56    0.14
  -4  -2 -10    0.54    0.14
  -4  -2  -9   13.57    0.62
  -4  -2  -9   12.86    0.56
  -4  -2  -9   13.15    0.61
  -4  -2  -9   14.09    0.64
  -4  -2  -8    0.30    0.22
  -4  -2  -8    0.24    0.22
  -4  -2  -8    0.35    0.23
  -4  -2  -8    0.27    0.24
  -4  -2  -8    0.43    0.21
  -4  -2  -8    0.27    0.19
  -4  -2  -8    0.34    0.18
  -4  -2  -7    0.09    0.21
  -4  -2  -7    0.05    0.22
  -4  -2  -7    0.37    0.25
  -4  -2  -7    0.37    0.20
  -4  -2  -7    0.25    0.24
  -4  -2  -7    0.21    0.23
  -4  -2  -7    0.04    0.24
  -4  -2  -7   -0.07    0.22
  -4  -2  -7    0.20    0.29
  -4  -2  -7    0.15    0.19
  -4  -2  -6   65.14    2.13
  -4  -2  -6   61.11    2.43
  -4  -2  -6   64.07    2.11
  -4  -2  -6   63.42    2.09
  -4  -2  -6   62.60    2.08
  -4  -2  -6   61.92    2.07
  -4  -2  -6   63.47    2.12
  -4  -2  -6   61.00    2.10
  -4  -2  -6   64.01    2.15
  -4  -2  -6   60.65    2.43
  -4  -2  -5   37.05    1.37
  -4  -2  -5   36.27    1.38
  -4  -2  -5   36.64    1.38
  -4  -2  -5   38.19    1.35
  -4  -2  -5   35.65    1.37
  -4  -2  -5   37.58    1.34
  -4  -2  -5   38.07    1.39
  -4  -2  -5   37.38    1.66
  -4  -2  -5   37.43    1.65
  -4  -2  -4   46.97    1.83
  -4  -2  -4   43.85    1.52
  -4  -2  -4   46.12    1.56
  -4  -2  -4   44.92    1.57
  -4  -2  -4   43.75    1.55
  -4  -2  -4   45.56    1.54
  -4  -2  -4   43.85    1.80
  -4  -2  -3    8.06    0.60
  -4  -2  -3    8.35    0.60
  -4  -2  -3    8.41    0.47
  -4  -2  -2   27.03    1.14
  -4  -2  -2   26.88    1.14
  -4  -2  -1  135.30    4.04
  -4  -2  -1  136.07    4.04
  -4  -2   0  326.14    9.17
  -4  -2   0  324.03    9.16
  -4  -2   0  338.13    9.26
  -4  -2   0  333.12    9.45
  -4  -2   1 2235.63   64.20
  -4  -2   1 2392.85   63.92
  -4  -2   1 2399.20   63.99
  -4  -2   1 2387.15   63.92
  -4  -2   2 2431.41   65.72
  -4  -2   2 2403.81   65.39
  -4  -2   2 2443.75   65.33
  -4  -2   2 2273.48   65.64
  -4  -2   2 2471.95   65.33
  -4  -2   3   84.19    2.68
  -4  -2   3   79.22    2.24
  -4  -2   3   81.73    2.24
  -4  -2   3   83.29    2.59
  -4  -2   4    1.09    0.20
  -4  -2   4    0.35    0.21
  -4  -2   5  438.62   11.87
  -4  -2   5  413.77   11.96
  -4  -2   6  132.61    4.17
  -4  -2   6  143.31    4.07
  -4  -2   7   31.37    1.24
  -4  -2  10   15.31    0.77
  -4  -2  10   15.37    0.84
  -4  -2  11   67.50    2.61
  -4  -2  11   64.22    2.22
  -4  -2  11   68.08    2.34
  -4  -2  12    1.29    0.45
  -4  -2  12    0.98    0.26
  -4  -2  12    0.85    0.32
  -4  -2  12    1.09    0.63
  -4  -2  13    0.16    0.19
  -4  -2  13    0.05    0.22
  -4  -2  13    0.37    0.56
  -4  -2  13   -0.55    0.90
  -4  -2  14    0.80    0.45
  -4  -2  14    0.96    0.63
  -4  -2  14    0.74    0.52
  -4  -2  14    1.45    0.44
  -4  -2  15    3.48    0.26
  -4  -2  15    4.27    0.31
  -4  -1 -11    0.02    0.09
  -4  -1 -10    0.84    0.16
  -4  -1 -10    1.23    0.18
  -4  -1 -10    0.89    0.19
  -4  -1  -9    0.59    0.25
  -4  -1  -9    0.86    0.21
  -4  -1  -9    0.93    0.20
  -4  -1  -9    0.70    0.24
  -4  -1  -9    0.96    0.22
  -4  -1  -8   23.57    0.99
  -4  -1  -8   24.19    1.01
  -4  -1  -8   23.80    0.97
  -4  -1  -8   23.65    0.98
  -4  -1  -8   22.22    0.92
  -4  -1  -8   24.56    1.01
  -4  -1  -8   23.31    0.97
  -4  -1  -7   85.33    2.67
  -4  -1  -7   80.20    2.66
  -4  -1  -7   85.09    2.69
  -4  -1  -7   85.73    3.08
  -4  -1  -7   81.89    2.65
  -4  -1  -7   87.47    2.73
  -4  -1  -7   87.19    2.71
  -4  -1  -7   84.72    3.07
  -4  -1  -7   84.88    2.69
  -4  -1  -6    5.29    0.44
  -4  -1  -6    5.17    0.43
  -4  -1  -6    6.20    0.46
  -4  -1  -6    5.41    0.58
  -4  -1  -6    6.04    0.60
  -4  -1  -6    5.93    0.46
  -4  -1  -6    5.79    0.42
  -4  -1  -6    5.55    0.42
  -4  -1  -6    5.53    0.44
  -4  -1  -5   75.35    2.41
  -4  -1  -5   75.66    2.38
  -4  -1  -5   79.09    2.73
  -4  -1  -5   73.09    2.39
  -4  -1  -5   77.98    2.73
  -4  -1  -5   74.06    2.37
  -4  -1  -5   74.54    2.37
  -4  -1  -4   10.51    0.53
  -4  -1  -4   11.16    0.55
  -4  -1  -4   11.49    0.74
  -4  -1  -4   12.69    0.76
  -4  -1  -4   11.70    0.57
  -4  -1  -4   11.26    0.57
  -4  -1  -4   10.88    0.55
  -4  -1  -3    0.83    0.23
  -4  -1  -3    0.09    0.11
  -4  -1  -3    0.69    0.23
  -4  -1  -2   26.73    1.10
  -4  -1  -2   27.19    1.10
  -4  -1  -1   15.45    0.70
  -4  -1  -1   15.57    0.71
  -4  -1  -1   14.36    0.72
  -4  -1   0  240.13    6.74
  -4  -1   0  235.06    6.68
  -4  -1   0  237.71    6.68
  -4  -1   1  834.97   22.48
  -4  -1   1  844.65   22.53
  -4  -1   1  783.14   22.66
  -4  -1   1  831.50   22.48
  -4  -1   2    2.40    0.27
  -4  -1   2    1.28    0.14
  -4  -1   2    2.12    0.18
  -4  -1   2    1.27    0.14
  -4  -1   3  243.65    6.59
  -4  -1   3  225.56    6.87
  -4  -1   3  243.10    6.59
  -4  -1   3  234.06    6.55
  -4  -1   3  237.77    6.76
  -4  -1   3  245.56    6.57
  -4  -1   4   15.96    0.65
  -4  -1   4   15.73    0.76
  -4  -1   5   16.68    0.76
  -4  -1   6  584.14   16.06
  -4  -1  10    1.13    0.38
  -4  -1  10    0.97    0.28
  -4  -1  10    0.87    0.23
  -4  -1  11    1.01    0.38
  -4  -1  11    0.98    0.25
  -4  -1  11    0.91    0.57
  -4  -1  11    1.47    0.32
  -4  -1  12   -0.44    0.81
  -4  -1  12    0.83    0.24
  -4  -1  12    0.56    0.27
  -4  -1  12    0.83    0.58
  -4  -1  13    0.41    0.17
  -4  -1  13   -0.10    0.71
  -4  -1  13    0.86    0.51
  -4  -1  14    0.45    0.31
  -4  -1  14    0.58    0.36
  -4   0 -11   16.00    0.57
  -4   0 -11   13.93    0.53
  -4   0 -10   20.18    0.80
  -4   0 -10   20.75    0.80
  -4   0 -10   19.20    0.74
  -4   0 -10   19.81    0.83
  -4   0 -10   19.35    0.72
  -4   0  -9   12.64    0.64
  -4   0  -9   12.86    0.67
  -4   0  -9   11.91    0.58
  -4   0  -9   13.21    0.68
  -4   0  -9   13.18    0.66
  -4   0  -9   13.22    0.66
  -4   0  -9   11.91    0.62
  -4   0  -8   -0.13    0.23
  -4   0  -8   -0.09    0.21
  -4   0  -8    0.07    0.23
  -4   0  -8    0.03    0.16
  -4   0  -8    0.29    0.25
  -4   0  -8    0.07    0.16
  -4   0  -8    0.03    0.19
  -4   0  -8    0.09    0.21
  -4   0  -7    3.70    0.38
  -4   0  -7    4.03    0.37
  -4   0  -7    3.45    0.49
  -4   0  -7    4.09    0.52
  -4   0  -7    3.94    0.40
  -4   0  -7    3.88    0.34
  -4   0  -7    3.75    0.37
  -4   0  -7    3.62    0.37
  -4   0  -7    3.65    0.38
  -4   0  -6   33.83    1.27
  -4   0  -6   35.32    1.57
  -4   0  -6   34.68    1.28
  -4   0  -6   32.92    1.20
  -4   0  -6   34.39    1.28
  -4   0  -6   36.43    1.31
  -4   0  -6   33.62    1.28
  -4   0  -6   34.33    1.44
  -4   0  -6   34.89    1.57
  -4   0  -5    6.02    0.42
  -4   0  -5    6.23    0.57
  -4   0  -5    5.50    0.40
  -4   0  -5    6.28    0.41
  -4   0  -5    6.23    0.57
  -4   0  -5    5.76    0.41
  -4   0  -4   10.45    0.60
  -4   0  -4   11.44    0.71
  -4   0  -4   11.15    0.70
  -4   0  -3  452.71   12.73
  -4   0  -3  453.50   12.73
  -4   0  -3  456.67   12.58
  -4   0  -2   13.19    0.68
  -4   0  -2   13.59    0.59
  -4   0  -2   13.43    0.69
  -4   0  -1  622.22   17.07
  -4   0  -1  633.74   17.28
  -4   0  -1  625.97   17.22
  -4   0  -1  633.83   17.22
  -4   0   0  231.20    6.41
  -4   0   0  234.40    6.56
  -4   0   0  234.44    6.56
  -4   0   1  478.72   12.39
  -4   0   1  443.67   12.21
  -4   0   1  440.39   12.34
  -4   0   1  447.15   12.34
  -4   0   2   44.71    1.39
  -4   0   2   48.03    1.46
  -4   0   2   48.15    1.47
  -4   0   2   46.76    1.47
  -4   0   2   46.02    1.52
  -4   0   3   15.11    0.56
  -4   0   3   15.62    0.58
  -4   0   3   14.02    0.69
  -4   0   4   66.37    2.10
  -4   0   4   65.52    1.93
  -4   0   5    6.77    0.39
  -4   0   9  153.24    4.60
  -4   0  10   59.38    2.10
  -4   0  10   61.48    2.61
  -4   0  11   24.21    1.09
  -4   0  11   26.46    1.05
  -4   0  12   -0.18    0.75
  -4   0  12   -0.05    0.17
  -4   0  12    0.44    0.47
  -4   0  12   -0.97    0.71
  -4   0  13    3.05    0.64
  -4   0  13    1.79    0.54
  -4   0  14    1.17    0.17
  -4   0  14    1.40    0.27
  -4   0  14    1.48    0.27
  -4   0  14    1.19    0.24
  -4   1 -12   -0.01    0.08
  -4   1 -12   -0.04    0.09
  -4   1 -11   22.58    0.79
  -4   1 -11   22.16    0.83
  -4   1 -11   24.60    0.88
  -4   1 -11   25.49    0.89
  -4   1 -11   22.93    0.81
  -4   1 -10   49.11    1.67
  -4   1 -10   56.30    1.79
  -4   1 -10   54.36    1.76
  -4   1 -10   53.42    1.73
  -4   1 -10   51.98    1.74
  -4   1 -10   52.98    1.69
  -4   1  -9   10.41    0.55
  -4   1  -9   10.45    0.57
  -4   1  -9    9.68    0.56
  -4   1  -9   10.26    0.61
  -4   1  -9   11.35    0.61
  -4   1  -8    0.97    0.25
  -4   1  -8    1.00    0.28
  -4   1  -8    1.08    0.25
  -4   1  -8    1.17    0.26
  -4   1  -8    0.96    0.26
  -4   1  -8    0.77    0.31
  -4   1  -8    1.09    0.33
  -4   1  -8    0.99    0.28
  -4   1  -8    1.58    0.29
  -4   1  -7   41.08    1.51
  -4   1  -7   43.70    1.54
  -4   1  -7   43.12    1.53
  -4   1  -7   42.74    1.74
  -4   1  -7   42.11    1.53
  -4   1  -7   41.35    1.51
  -4   1  -7   40.45    1.45
  -4   1  -7   44.02    1.53
  -4   1  -6    9.75    0.50
  -4   1  -6    8.78    0.52
  -4   1  -6    8.89    0.50
  -4   1  -6    8.80    0.54
  -4   1  -6    9.95    0.55
  -4   1  -6    9.98    0.67
  -4   1  -6    8.79    0.52
  -4   1  -5   12.67    0.80
  -4   1  -5   11.83    0.59
  -4   1  -5   12.76    0.73
  -4   1  -5   14.33    0.83
  -4   1  -5   13.25    0.61
  -4   1  -4   36.70    1.48
  -4   1  -4   36.48    1.38
  -4   1  -4   37.00    1.48
  -4   1  -3   43.74    1.50
  -4   1  -3   42.90    1.60
  -4   1  -3   42.16    1.59
  -4   1  -2 1782.33   48.03
  -4   1  -2 1789.55   48.03
  -4   1  -2 1752.38   47.90
  -4   1  -1   65.02    2.00
  -4   1  -1   65.90    2.11
  -4   1  -1   66.74    2.11
  -4   1   0   89.12    2.59
  -4   1   0   82.16    2.52
  -4   1   0   79.98    2.42
  -4   1   0   82.26    2.53
  -4   1   1  166.68    4.53
  -4   1   1  151.19    4.42
  -4   1   2  227.22    6.23
  -4   1   2  218.78    6.14
  -4   1   3   65.54    2.01
  -4   1   4  401.60   11.00
  -4   1   4  396.80   10.97
  -4   1   9    0.34    0.41
  -4   1  10   18.32    1.27
  -4   1  11   21.82    1.67
  -4   1  11   36.17    2.09
  -4   1  12    1.06    0.55
  -4   1  12    0.11    0.55
  -4   1  12    1.20    0.59
  -4   1  13    2.43    0.45
  -4   1  13    1.98    0.39
  -4   1  13    2.50    0.39
  -4   2 -12    3.94    0.23
  -4   2 -12    4.36    0.26
  -4   2 -12    4.33    0.26
  -4   2 -12    3.72    0.20
  -4   2 -11    0.01    0.14
  -4   2 -11    0.07    0.16
  -4   2 -11    0.25    0.19
  -4   2 -11    0.02    0.14
  -4   2 -11    0.09    0.18
  -4   2 -10    1.53    0.24
  -4   2 -10    1.40    0.24
  -4   2 -10    1.73    0.27
  -4   2 -10    1.69    0.31
  -4   2 -10    1.65    0.22
  -4   2 -10    1.45    0.27
  -4   2 -10    1.32    0.21
  -4   2 -10    1.62    0.27
  -4   2  -9  113.91    3.47
  -4   2  -9  118.07    3.52
  -4   2  -9  110.07    3.77
  -4   2  -9  119.71    3.54
  -4   2  -9  114.07    3.88
  -4   2  -9  116.33    3.45
  -4   2  -9  111.69    3.87
  -4   2  -9  112.76    3.50
  -4   2  -9  113.94    3.52
  -4   2  -8   19.41    0.89
  -4   2  -8   20.11    0.86
  -4   2  -8   17.83    0.85
  -4   2  -8   20.89    0.90
  -4   2  -8   19.39    1.07
  -4   2  -8   18.39    0.85
  -4   2  -8   21.07    1.16
  -4   2  -8   18.44    0.83
  -4   2  -8   18.34    1.10
  -4   2  -7   16.61    0.79
  -4   2  -7   17.62    1.04
  -4   2  -7   15.68    0.77
  -4   2  -7   16.76    0.75
  -4   2  -7   16.94    0.97
  -4   2  -7   17.52    0.78
  -4   2  -7   17.30    1.03
  -4   2  -7   17.43    0.79
  -4   2  -6   45.94    1.54
  -4   2  -6   47.28    1.81
  -4   2  -6   45.91    1.58
  -4   2  -6   43.94    1.51
  -4   2  -6   45.66    1.56
  -4   2  -6   48.94    1.59
  -4   2  -6   46.93    1.59
  -4   2  -5  249.97    7.27
  -4   2  -4   51.61    1.87
  -4   2  -4   55.18    1.96
  -4   2  -4   55.92    1.97
  -4   2  -3  688.16   18.99
  -4   2  -3  688.22   18.89
  -4   2  -3  688.27   18.99
  -4   2  -2   54.33    1.79
  -4   2  -2   54.85    1.87
  -4   2  -2   55.91    1.88
  -4   2  -1  228.92    6.76
  -4   2  -1  241.27    6.69
  -4   2  -1  251.61    6.83
  -4   2  -1  231.36    6.76
  -4   2   0   36.18    1.25
  -4   2   0   39.05    1.35
  -4   2   1  202.40    5.90
  -4   2   1  218.60    5.98
  -4   2   2   18.68    0.77
  -4   2   3  157.72    4.58
  -4   2   4   31.70    1.19
  -4   2   9    1.98    0.64
  -4   2  10   12.37    1.12
  -4   2  10   21.23    1.47
  -4   2  11   13.01    1.08
  -4   2  11   16.43    1.12
  -4   2  12    2.32    0.45
  -4   2  12    1.67    0.43
  -4   2  13    1.79    0.25
  -4   2  13    1.89    0.20
  -4   2  13    1.58    0.21
  -4   2  13    1.43    0.24
  -4   3 -12    4.25    0.26
  -4   3 -12    4.79    0.29
  -4   3 -12    4.36    0.28
  -4   3 -12    4.63    0.29
  -4   3 -11    2.20    0.26
  -4   3 -11    2.45    0.26
  -4   3 -11    2.37    0.28
  -4   3 -11    2.36    0.28
  -4   3 -11    2.21    0.22
  -4   3 -10    1.72    0.23
  -4   3 -10    1.66    0.29
  -4   3 -10    1.67    0.27
  -4   3 -10    1.41    0.21
  -4   3 -10    1.40    0.30
  -4   3 -10    2.06    0.28
  -4   3 -10    1.60    0.29
  -4   3  -9   -0.18    0.27
  -4   3  -9    0.06    0.16
  -4   3  -9   -0.03    0.22
  -4   3  -9    0.15    0.22
  -4   3  -9    0.16    0.21
  -4   3  -9    0.15    0.18
  -4   3  -9   -0.20    0.20
  -4   3  -9   -0.12    0.21
  -4   3  -9    0.07    0.21
  -4   3  -9   -0.07    0.25
  -4   3  -9    0.11    0.22
  -4   3  -8    4.79    0.38
  -4   3  -8    4.48    0.41
  -4   3  -8    4.58    0.41
  -4   3  -8    4.97    0.55
  -4   3  -8    4.84    0.40
  -4   3  -8    4.85    0.54
  -4   3  -8    4.25    0.49
  -4   3  -8    4.37    0.39
  -4   3  -8    4.83    0.40
  -4   3  -8    5.30    0.40
  -4   3  -7   15.24    0.74
  -4   3  -7   14.92    0.72
  -4   3  -7   15.24    0.96
  -4   3  -7   16.23    0.74
  -4   3  -7   15.26    0.96
  -4   3  -7   14.46    0.90
  -4   3  -7   15.67    0.72
  -4   3  -7   15.00    0.69
  -4   3  -6   43.48    1.78
  -4   3  -6   43.44    1.47
  -4   3  -6   44.53    1.74
  -4   3  -6   42.41    1.45
  -4   3  -6   41.03    1.75
  -4   3  -6   44.56    1.49
  -4   3  -6   43.06    1.44
  -4   3  -6   42.27    1.48
  -4   3  -6   42.23    1.49
  -4   3  -5    3.66    0.43
  -4   3  -5    3.96    0.40
  -4   3  -5    3.64    0.43
  -4   3  -4   40.36    1.52
  -4   3  -3  427.33   11.80
  -4   3  -3  417.34   11.92
  -4   3  -2 1152.34   32.03
  -4   3  -2 1152.89   32.03
  -4   3  -2 1144.11   31.95
  -4   3  -1  470.48   13.23
  -4   3  -1  507.44   13.36
  -4   3  -1  472.25   13.30
  -4   3  -1  473.49   13.31
  -4   3   0   41.32    1.44
  -4   3   0   37.85    1.35
  -4   3   1   37.42    1.35
  -4   3   2   46.04    1.61
  -4   3   3  236.47    6.80
  -4   3   4   26.98    1.14
  -4   3   8   10.47    1.02
  -4   3   9    1.31    0.57
  -4   3   9    0.23    0.47
  -4   3  10    1.05    0.54
  -4   3  10    1.59    0.53
  -4   3  10    2.47    0.58
  -4   3  11   12.94    0.78
  -4   3  11   10.37    0.82
  -4   3  11   11.16    0.81
  -4   3  12    2.93    0.27
  -4   3  12    2.62    0.32
  -4   3  12    3.26    0.34
  -4   4 -13    0.34    0.07
  -4   4 -13    0.42    0.07
  -4   4 -13    0.41    0.07
  -4   4 -13    0.42    0.07
  -4   4 -12    0.55    0.16
  -4   4 -12    0.67    0.13
  -4   4 -12    0.61    0.12
  -4   4 -12    0.64    0.17
  -4   4 -12    0.67    0.16
  -4   4 -12    0.88    0.17
  -4   4 -11    1.30    0.24
  -4   4 -11    1.26    0.23
  -4   4 -11    1.09    0.24
  -4   4 -11    1.17    0.23
  -4   4 -11    1.70    0.22
  -4   4 -10    0.34    0.20
  -4   4 -10    0.17    0.18
  -4   4 -10    0.33    0.20
  -4   4 -10    0.29    0.20
  -4   4 -10    0.14    0.21
  -4   4 -10    0.53    0.22
  -4   4 -10    0.15    0.15
  -4   4  -9   10.30    0.58
  -4   4  -9    9.41    0.56
  -4   4  -9    9.51    0.74
  -4   4  -9   10.06    0.75
  -4   4  -9    9.02    0.57
  -4   4  -9   10.05    0.59
  -4   4  -9    9.43    0.58
  -4   4  -9    9.36    0.57
  -4   4  -9    9.99    0.76
  -4   4  -9    9.68    0.56
  -4   4  -8    1.85    0.37
  -4   4  -8    1.01    0.24
  -4   4  -8    1.29    0.26
  -4   4  -8    1.01    0.29
  -4   4  -8    1.24    0.24
  -4   4  -8    1.27    0.24
  -4   4  -8    1.08    0.24
  -4   4  -8    0.90    0.22
  -4   4  -7   79.54    2.79
  -4   4  -7   75.13    2.40
  -4   4  -7   77.53    2.76
  -4   4  -7   75.96    2.44
  -4   4  -7   73.41    2.40
  -4   4  -7   77.26    2.46
  -4   4  -7   78.89    2.45
  -4   4  -7   80.45    2.79
  -4   4  -7   75.66    2.42
  -4   4  -6   69.26    2.48
  -4   4  -6   67.93    2.15
  -4   4  -6   68.48    2.17
  -4   4  -6   67.31    2.14
  -4   4  -6   66.93    2.15
  -4   4  -6   68.49    2.45
  -4   4  -6   67.68    2.17
  -4   4  -6   69.37    2.48
  -4   4  -5   76.46    2.63
  -4   4  -5   74.75    2.62
  -4   4  -5   74.51    2.58
  -4   4  -4    7.96    0.55
  -4   4  -4    8.19    0.58
  -4   4  -4    7.24    0.56
  -4   4  -3  120.15    3.69
  -4   4  -2 1742.83   49.61
  -4   4  -2 1941.04   49.73
  -4   4  -1 1189.70   33.86
  -4   4  -1 1315.70   33.98
  -4   4   0   70.51    2.34
  -4   4   0   75.30    2.40
  -4   4   1    0.33    0.15
  -4   4   2    9.11    0.58
  -4   4   3  168.65    5.09
  -4   4   7   -0.43    0.45
  -4   4   8    1.35    0.49
  -4   4   8    0.30    0.51
  -4   4   9    0.43    0.48
  -4   4   9    1.23    0.42
  -4   4  10    9.75    0.65
  -4   4  10    9.05    0.69
  -4   4  11    7.03    0.52
  -4   4  11    7.92    0.43
  -4   4  11    7.43    0.54
  -4   4  12    0.72    0.13
  -4   4  12    0.77    0.12
  -4   5 -13    0.21    0.08
  -4   5 -13    0.17    0.07
  -4   5 -13    0.16    0.07
  -4   5 -13    0.15    0.09
  -4   5 -13    0.16    0.06
  -4   5 -12    1.40    0.16
  -4   5 -12    1.49    0.19
  -4   5 -12    1.46    0.19
  -4   5 -12    1.40    0.21
  -4   5 -11    4.42    0.34
  -4   5 -11    4.77    0.37
  -4   5 -11    4.52    0.32
  -4   5 -11    4.32    0.35
  -4   5 -11    4.72    0.37
  -4   5 -10    0.23    0.21
  -4   5 -10    0.02    0.13
  -4   5 -10    0.15    0.17
  -4   5 -10    0.12    0.16
  -4   5 -10    0.20    0.17
  -4   5 -10    0.28    0.22
  -4   5 -10    0.22    0.20
  -4   5 -10   -0.05    0.20
  -4   5  -9    0.69    0.27
  -4   5  -9    0.52    0.22
  -4   5  -9    0.82    0.22
  -4   5  -9    0.80    0.26
  -4   5  -9    0.93    0.22
  -4   5  -9    0.64    0.22
  -4   5  -9    0.48    0.24
  -4   5  -9    0.66    0.21
  -4   5  -9    0.53    0.20
  -4   5  -8    1.30    0.32
  -4   5  -8    1.54    0.25
  -4   5  -8    1.15    0.25
  -4   5  -8    1.09    0.22
  -4   5  -8    1.11    0.24
  -4   5  -8    1.27    0.32
  -4   5  -8    0.89    0.29
  -4   5  -8    1.26    0.23
  -4   5  -7    2.15    0.37
  -4   5  -7    2.75    0.29
  -4   5  -7    2.32    0.28
  -4   5  -7    2.38    0.38
  -4   5  -7    2.26    0.38
  -4   5  -7    2.38    0.29
  -4   5  -7    2.11    0.28
  -4   5  -7    1.95    0.26
  -4   5  -7    2.59    0.29
  -4   5  -6  175.60    5.19
  -4   5  -6  160.11    4.76
  -4   5  -6  165.59    4.80
  -4   5  -6  180.41    5.20
  -4   5  -6  172.00    5.17
  -4   5  -6  159.05    4.78
  -4   5  -6  163.16    4.81
  -4   5  -6  164.42    4.81
  -4   5  -5    0.85    0.17
  -4   5  -5    0.81    0.26
  -4   5  -5    1.25    0.29
  -4   5  -5    1.57    0.21
  -4   5  -5    0.91    0.27
  -4   5  -4   86.74    2.69
  -4   5  -4   84.88    2.86
  -4   5  -4   86.38    2.89
  -4   5  -4   85.97    2.88
  -4   5  -3   14.59    0.78
  -4   5  -3   13.44    0.77
  -4   5  -3   13.73    0.78
  -4   5  -2  467.78   13.08
  -4   5  -1   18.90    0.92
  -4   5  -1   18.84    0.90
  -4   5   0    1.82    0.28
  -4   5   0    1.75    0.28
  -4   5   1   49.61    1.85
  -4   5   6    5.34    0.64
  -4   5   7    1.26    0.48
  -4   5   8   -0.11    0.47
  -4   5   8    0.33    0.41
  -4   5   9    5.09    0.52
  -4   5   9    3.16    0.53
  -4   5  10    6.63    0.53
  -4   5  10    7.27    0.46
  -4   5  10    7.28    0.53
  -4   5  11    1.20    0.16
  -4   5  11    1.15    0.14
  -4   5  11    1.13    0.14
  -4   6 -13    0.50    0.07
  -4   6 -13    0.58    0.11
  -4   6 -13    0.61    0.12
  -4   6 -13    0.44    0.08
  -4   6 -13    0.58    0.09
  -4   6 -12    2.79    0.21
  -4   6 -12    2.76    0.23
  -4   6 -12    2.46    0.25
  -4   6 -12    2.87    0.24
  -4   6 -11    0.12    0.17
  -4   6 -11    0.08    0.16
  -4   6 -11    0.01    0.15
  -4   6 -11    0.09    0.15
  -4   6 -11    0.03    0.17
  -4   6 -11    0.01    0.13
  -4   6 -11    0.09    0.19
  -4   6 -10    4.67    0.40
  -4   6 -10    4.78    0.40
  -4   6 -10    5.02    0.40
  -4   6 -10    4.61    0.39
  -4   6 -10    4.91    0.40
  -4   6 -10    4.32    0.34
  -4   6  -9   28.71    1.13
  -4   6  -9   28.77    1.37
  -4   6  -9   29.83    1.39
  -4   6  -9   27.32    1.11
  -4   6  -9   26.87    1.40
  -4   6  -9   27.49    1.13
  -4   6  -9   27.56    1.14
  -4   6  -8   72.33    2.78
  -4   6  -8   77.02    2.77
  -4   6  -8   77.06    2.45
  -4   6  -8   76.13    2.43
  -4   6  -8   74.26    2.41
  -4   6  -8   75.84    2.76
  -4   6  -8   72.82    2.42
  -4   6  -7   91.04    3.13
  -4   6  -7   88.30    2.78
  -4   6  -7   86.90    2.79
  -4   6  -7   88.62    3.15
  -4   6  -7   89.33    2.80
  -4   6  -7   91.47    3.14
  -4   6  -7   89.33    2.78
  -4   6  -6   25.27    0.99
  -4   6  -6   25.77    1.06
  -4   6  -6   29.76    1.35
  -4   6  -6   26.77    1.04
  -4   6  -6   28.82    1.35
  -4   6  -6   27.36    1.07
  -4   6  -6   27.14    1.07
  -4   6  -6   29.04    1.34
  -4   6  -5    3.64    0.44
  -4   6  -5    3.02    0.28
  -4   6  -5    3.60    0.44
  -4   6  -5    3.06    0.29
  -4   6  -5    3.17    0.41
  -4   6  -5    3.27    0.27
  -4   6  -4    8.49    0.64
  -4   6  -4    9.58    0.66
  -4   6  -4    8.32    0.47
  -4   6  -4    9.64    0.67
  -4   6  -3   30.02    1.31
  -4   6  -3   28.50    1.29
  -4   6  -3   28.78    1.28
  -4   6  -2   58.27    2.10
  -4   6  -1  216.87    6.41
  -4   6   0   52.26    1.96
  -4   6   1   14.11    0.85
  -4   6   5   23.15    1.24
  -4   6   6    3.54    0.59
  -4   6   7   57.24    2.33
  -4   6   7   72.11    2.31
  -4   6   8    4.93    0.43
  -4   6   8    4.36    0.53
  -4   6   8    4.79    0.53
  -4   6   9    0.06    0.16
  -4   6   9    0.05    0.28
  -4   6   9    0.09    0.22
  -4   6  10    1.68    0.17
  -4   6  10    1.43    0.17
  -4   6  10    1.85    0.22
  -4   6  10    1.51    0.16
  -4   7 -13    0.23    0.09
  -4   7 -12    9.78    0.45
  -4   7 -12    9.53    0.43
  -4   7 -12    9.73    0.44
  -4   7 -11    0.31    0.16
  -4   7 -11    0.24    0.14
  -4   7 -11    0.31    0.16
  -4   7 -11    0.13    0.15
  -4   7 -11    0.34    0.17
  -4   7 -11    0.37    0.13
  -4   7 -11    0.39    0.17
  -4   7 -10   40.83    1.38
  -4   7 -10   36.53    1.40
  -4   7 -10   36.01    1.36
  -4   7 -10   37.92    1.40
  -4   7 -10   39.32    1.32
  -4   7 -10   39.54    1.38
  -4   7  -9   10.18    0.73
  -4   7  -9   10.78    0.75
  -4   7  -9    9.46    0.57
  -4   7  -9   10.01    0.57
  -4   7  -9    9.96    0.60
  -4   7  -9   10.23    0.78
  -4   7  -9    9.89    0.58
  -4   7  -9    9.69    0.59
  -4   7  -8   35.52    1.38
  -4   7  -8   36.48    1.37
  -4   7  -8   38.19    1.65
  -4   7  -8   36.23    1.39
  -4   7  -8   37.04    1.63
  -4   7  -8   35.00    1.36
  -4   7  -8   35.48    1.67
  -4   7  -8   37.26    1.37
  -4   7  -7    1.97    0.28
  -4   7  -7    1.69    0.35
  -4   7  -7    1.41    0.34
  -4   7  -7    1.95    0.26
  -4   7  -7    1.72    0.29
  -4   7  -7    1.40    0.28
  -4   7  -7    1.87    0.28
  -4   7  -7    1.89    0.37
  -4   7  -6   17.18    0.99
  -4   7  -6   16.14    0.76
  -4   7  -6   18.56    1.04
  -4   7  -6   16.30    0.77
  -4   7  -6   15.77    0.76
  -4   7  -6   16.27    0.75
  -4   7  -6   17.35    0.99
  -4   7  -6   14.30    0.69
  -4   7  -5   51.58    1.90
  -4   7  -5   50.46    1.74
  -4   7  -5   49.94    1.73
  -4   7  -5   54.63    2.09
  -4   7  -5   50.66    1.70
  -4   7  -5   54.95    2.06
  -4   7  -5   51.95    2.03
  -4   7  -4   47.87    1.58
  -4   7  -4   49.26    1.91
  -4   7  -4   46.54    1.90
  -4   7  -4   48.44    1.90
  -4   7  -3   33.69    1.47
  -4   7  -3   32.19    1.15
  -4   7  -3   30.22    1.41
  -4   7  -3   34.38    1.47
  -4   7  -2    0.15    0.13
  -4   7  -1   22.99    0.89
  -4   7   2    5.91    0.42
  -4   7   3    5.73    0.53
  -4   7   4    3.04    0.44
  -4   7   5   61.36    2.11
  -4   7   5   51.82    2.07
  -4   7   6    1.93    0.44
  -4   7   6    2.29    0.40
  -4   7   7   78.55    2.55
  -4   7   7   79.51    2.63
  -4   7   8   14.94    0.67
  -4   7   8   14.99    0.66
  -4   7   8   14.89    0.73
  -4   7   9    2.77    0.20
  -4   7   9    2.71    0.24
  -4   7   9    2.37    0.21
  -4   8 -13    4.38    0.23
  -4   8 -12    1.36    0.14
  -4   8 -12    1.47    0.18
  -4   8 -12    1.38    0.16
  -4   8 -12    1.39    0.16
  -4   8 -11    1.34    0.22
  -4   8 -11    1.44    0.18
  -4   8 -11    1.23    0.19
  -4   8 -11    1.45    0.21
  -4   8 -11    1.41    0.19
  -4   8 -11    1.30    0.20
  -4   8 -11    1.45    0.22
  -4   8 -11    1.43    0.23
  -4   8 -10    6.38    0.40
  -4   8 -10    5.98    0.42
  -4   8 -10    6.24    0.44
  -4   8 -10    6.20    0.36
  -4   8 -10    6.04    0.43
  -4   8 -10    6.48    0.44
  -4   8 -10    5.98    0.42
  -4   8 -10    6.29    0.44
  -4   8  -9    2.92    0.33
  -4   8  -9    3.02    0.31
  -4   8  -9    2.68    0.31
  -4   8  -9    2.60    0.32
  -4   8  -9    2.62    0.27
  -4   8  -9    2.60    0.30
  -4   8  -9    3.22    0.33
  -4   8  -8  162.98    5.06
  -4   8  -8  164.89    5.06
  -4   8  -8  162.10    4.76
  -4   8  -8  157.63    4.77
  -4   8  -8  156.76    4.76
  -4   8  -8  149.60    5.12
  -4   8  -8  161.11    4.75
  -4   8  -8  164.45    4.75
  -4   8  -7  158.84    4.63
  -4   8  -7  154.51    4.62
  -4   8  -7  149.62    4.53
  -4   8  -7  157.92    4.63
  -4   8  -7  158.08    4.95
  -4   8  -7  153.77    4.59
  -4   8  -7  157.18    4.95
  -4   8  -6  183.46    5.46
  -4   8  -6  168.67    5.02
  -4   8  -6  177.07    5.09
  -4   8  -6  163.86    4.96
  -4   8  -6  170.95    5.07
  -4   8  -6  177.75    5.10
  -4   8  -6  185.16    5.47
  -4   8  -5  145.49    4.54
  -4   8  -5  141.51    4.53
  -4   8  -5  140.16    4.20
  -4   8  -5  138.57    4.11
  -4   8  -5  142.66    4.46
  -4   8  -5  139.24    4.16
  -4   8  -5  140.56    4.19
  -4   8  -4    9.42    0.51
  -4   8  -4   10.51    0.55
  -4   8  -4    9.10    0.50
  -4   8  -4   10.33    0.75
  -4   8  -4   10.45    0.75
  -4   8  -4    9.25    0.51
  -4   8  -3  147.29    4.63
  -4   8  -3  146.20    4.62
  -4   8  -3  145.88    4.23
  -4   8  -3  140.68    4.21
  -4   8  -3  142.88    4.21
  -4   8  -2   17.81    0.77
  -4   8  -2   19.19    0.82
  -4   8  -1    0.45    0.28
  -4   8  -1    0.42    0.17
  -4   8   0   46.90    1.65
  -4   8   0   50.49    2.04
  -4   8   0   51.90    1.71
  -4   8   1   14.38    0.72
  -4   8   1   14.28    0.70
  -4   8   2   17.80    1.07
  -4   8   2   17.40    0.80
  -4   8   3    0.62    0.22
  -4   8   3    1.41    0.31
  -4   8   3    0.59    0.30
  -4   8   4   17.37    0.87
  -4   8   4   13.80    0.73
  -4   8   5   11.99    0.65
  -4   8   5   12.58    0.73
  -4   8   6   54.56    1.78
  -4   8   6   52.67    1.84
  -4   8   6   54.86    1.81
  -4   8   6   58.22    1.91
  -4   8   7    3.13    0.31
  -4   8   7    2.65    0.23
  -4   8   7    3.13    0.32
  -4   8   7    3.41    0.29
  -4   8   8    4.26    0.24
  -4   8   8    4.70    0.27
  -4   9 -13    0.08    0.06
  -4   9 -12    0.02    0.07
  -4   9 -12    0.01    0.07
  -4   9 -12    0.10    0.11
  -4   9 -11    3.37    0.25
  -4   9 -11    3.41    0.28
  -4   9 -11    3.41    0.28
  -4   9 -11    3.38    0.25
  -4   9 -11    3.46    0.29
  -4   9 -11    3.08    0.23
  -4   9 -11    3.34    0.28
  -4   9 -10   18.77    0.74
  -4   9 -10   18.64    0.81
  -4   9 -10   17.58    0.73
  -4   9 -10   18.87    0.79
  -4   9 -10   18.00    0.76
  -4   9 -10   19.52    0.81
  -4   9 -10   19.25    0.81
  -4   9  -9   -0.03    0.19
  -4   9  -9   -0.01    0.18
  -4   9  -9   -0.07    0.19
  -4   9  -9    0.05    0.17
  -4   9  -9    0.02    0.14
  -4   9  -9    0.08    0.16
  -4   9  -8   14.01    0.74
  -4   9  -8   15.55    0.76
  -4   9  -8   14.09    0.96
  -4   9  -8   16.40    0.75
  -4   9  -8   16.92    0.79
  -4   9  -8   13.76    0.74
  -4   9  -7  215.88    6.17
  -4   9  -7  209.52    6.01
  -4   9  -7  224.94    6.17
  -4   9  -7  218.71    6.16
  -4   9  -7  213.63    6.12
  -4   9  -7  222.16    6.47
  -4   9  -7  213.48    6.57
  -4   9  -7  217.08    6.45
  -4   9  -7  212.07    6.08
  -4   9  -6  253.00    7.28
  -4   9  -6  263.06    7.73
  -4   9  -6  254.68    7.34
  -4   9  -6  265.20    7.74
  -4   9  -6  249.56    7.28
  -4   9  -6  265.66    7.41
  -4   9  -6  261.65    7.85
  -4   9  -6  263.37    7.39
  -4   9  -5  206.30    6.17
  -4   9  -5  221.95    6.65
  -4   9  -5  220.78    6.63
  -4   9  -5  222.99    6.65
  -4   9  -5  228.90    6.29
  -4   9  -5  207.79    6.17
  -4   9  -5  228.95    6.31
  -4   9  -5  221.74    6.23
  -4   9  -5  218.43    6.30
  -4   9  -5  211.07    6.20
  -4   9  -5  220.61    6.73
  -4   9  -4   23.58    0.99
  -4   9  -4   24.08    0.99
  -4   9  -4   25.27    0.98
  -4   9  -4   25.43    1.33
  -4   9  -4   24.83    1.29
  -4   9  -4   24.53    0.99
  -4   9  -4   26.58    1.32
  -4   9  -4   25.94    1.03
  -4   9  -3  175.80    4.94
  -4   9  -3  166.63    4.91
  -4   9  -3  172.78    5.37
  -4   9  -3  163.43    5.32
  -4   9  -3  160.02    4.86
  -4   9  -3  162.17    5.31
  -4   9  -3  169.97    4.92
  -4   9  -3  170.77    4.91
  -4   9  -2    0.30    0.24
  -4   9  -2    0.20    0.17
  -4   9  -2    0.38    0.21
  -4   9  -2    0.85    0.23
  -4   9  -1    3.27    0.32
  -4   9  -1    2.83    0.30
  -4   9  -1    3.59    0.48
  -4   9   0   17.32    0.84
  -4   9   0   20.53    0.88
  -4   9   0   20.85    1.17
  -4   9   0   19.26    0.84
  -4   9   0   19.18    0.84
  -4   9   1    5.91    0.44
  -4   9   1    5.87    0.44
  -4   9   1    5.24    0.57
  -4   9   1    5.03    0.41
  -4   9   2   23.78    1.02
  -4   9   2   23.61    0.99
  -4   9   2   24.96    1.30
  -4   9   3    1.67    0.27
  -4   9   3    1.78    0.29
  -4   9   3    1.55    0.30
  -4   9   4    2.17    0.29
  -4   9   4    2.02    0.32
  -4   9   4    1.77    0.30
  -4   9   5    0.16    0.22
  -4   9   5    0.28    0.23
  -4   9   5    0.25    0.19
  -4   9   6   21.57    0.80
  -4   9   6   23.51    0.84
  -4   9   6   21.56    0.83
  -4   9   7   10.05    0.41
  -4   9   7   10.41    0.41
  -4   9   7    9.32    0.39
  -4   9   7   11.09    0.42
  -4  10 -12    0.84    0.11
  -4  10 -11    1.46    0.17
  -4  10 -11    1.30    0.17
  -4  10 -11    1.08    0.13
  -4  10 -11    1.44    0.18
  -4  10 -11    1.47    0.15
  -4  10 -11    1.19    0.18
  -4  10 -11    1.37    0.15
  -4  10 -10    4.63    0.34
  -4  10 -10    4.55    0.34
  -4  10 -10    5.16    0.37
  -4  10 -10    4.81    0.36
  -4  10 -10    4.92    0.31
  -4  10 -10    4.25    0.30
  -4  10 -10    5.25    0.34
  -4  10 -10    5.03    0.36
  -4  10  -9   11.43    0.61
  -4  10  -9   12.10    0.60
  -4  10  -9   11.67    0.58
  -4  10  -9   11.54    0.57
  -4  10  -9   11.42    0.60
  -4  10  -9   11.14    0.60
  -4  10  -8   13.87    0.67
  -4  10  -8   12.24    0.65
  -4  10  -8   12.78    0.68
  -4  10  -8   12.29    0.57
  -4  10  -8   13.00    0.63
  -4  10  -8   12.75    0.67
  -4  10  -7   10.66    0.62
  -4  10  -7   10.06    0.54
  -4  10  -7   11.87    0.61
  -4  10  -7    9.83    0.58
  -4  10  -7   10.64    0.54
  -4  10  -7   10.71    0.62
  -4  10  -7   11.12    0.64
  -4  10  -6    6.58    0.44
  -4  10  -6    6.00    0.40
  -4  10  -6    6.32    0.43
  -4  10  -6    6.91    0.66
  -4  10  -6    6.45    0.47
  -4  10  -6    6.87    0.50
  -4  10  -6    7.27    0.51
  -4  10  -5   14.50    0.72
  -4  10  -5   13.28    0.89
  -4  10  -5   11.55    0.82
  -4  10  -5   14.29    0.89
  -4  10  -5   12.83    0.64
  -4  10  -5   14.12    0.74
  -4  10  -5   13.89    0.66
  -4  10  -5   14.85    0.96
  -4  10  -5   12.81    0.63
  -4  10  -5   13.53    0.67
  -4  10  -5   14.08    0.73
  -4  10  -5   13.23    0.68
  -4  10  -4   73.74    2.76
  -4  10  -4   76.86    2.78
  -4  10  -4   75.47    2.42
  -4  10  -4   73.91    2.38
  -4  10  -4   73.70    2.40
  -4  10  -4   76.89    2.84
  -4  10  -4   77.37    2.46
  -4  10  -4   78.32    2.44
  -4  10  -4   73.28    2.40
  -4  10  -3    3.56    0.48
  -4  10  -3    3.26    0.35
  -4  10  -3    3.60    0.34
  -4  10  -3    4.43    0.38
  -4  10  -3    4.29    0.40
  -4  10  -3    4.33    0.52
  -4  10  -3    3.82    0.37
  -4  10  -3    3.58    0.48
  -4  10  -2   17.22    0.80
  -4  10  -2   14.72    0.70
  -4  10  -2   16.15    0.75
  -4  10  -2   16.53    0.78
  -4  10  -2   15.15    0.76
  -4  10  -2   15.79    0.77
  -4  10  -2   15.43    1.00
  -4  10  -1   12.50    0.68
  -4  10  -1   13.05    0.68
  -4  10  -1   12.63    0.61
  -4  10  -1   13.11    0.68
  -4  10  -1   12.21    0.86
  -4  10  -1   12.14    0.64
  -4  10  -1   11.41    0.60
  -4  10  -1   11.46    0.61
  -4  10   0    6.87    0.48
  -4  10   0    7.14    0.45
  -4  10   0    6.82    0.45
  -4  10   0    6.74    0.47
  -4  10   0    7.22    0.51
  -4  10   1    0.14    0.20
  -4  10   1    0.06    0.19
  -4  10   1    0.23    0.18
  -4  10   1    0.24    0.22
  -4  10   2    7.08    0.46
  -4  10   2    6.74    0.43
  -4  10   2    7.05    0.47
  -4  10   2    7.00    0.49
  -4  10   3    0.66    0.22
  -4  10   3    0.91    0.27
  -4  10   3    0.99    0.23
  -4  10   3    0.81    0.20
  -4  10   4    5.02    0.33
  -4  10   4    4.81    0.36
  -4  10   4    5.63    0.37
  -4  10   4    4.70    0.36
  -4  10   5    4.09    0.27
  -4  10   5    3.78    0.25
  -4  10   5    3.54    0.28
  -4  10   5    4.53    0.28
  -4  10   5    4.28    0.28
  -4  10   5    3.18    0.22
  -4  10   6    1.62    0.13
  -4  11 -11    2.86    0.22
  -4  11 -11    3.02    0.20
  -4  11 -11    2.46    0.16
  -4  11 -11    3.13    0.19
  -4  11 -10    1.31    0.18
  -4  11 -10    1.48    0.15
  -4  11 -10    1.44    0.20
  -4  11 -10    1.70    0.18
  -4  11 -10    1.65    0.20
  -4  11 -10    1.54    0.19
  -4  11 -10    1.71    0.19
  -4  11  -9    1.73    0.25
  -4  11  -9    1.73    0.25
  -4  11  -9    1.96    0.21
  -4  11  -9    1.85    0.23
  -4  11  -9    1.92    0.23
  -4  11  -9    2.01    0.24
  -4  11  -8   15.32    0.74
  -4  11  -8   16.63    0.72
  -4  11  -8   14.79    0.64
  -4  11  -8   14.29    0.62
  -4  11  -8   16.48    0.73
  -4  11  -8   15.68    0.70
  -4  11  -8   15.82    0.66
  -4  11  -7   46.00    1.59
  -4  11  -7   47.60    1.61
  -4  11  -7   49.30    1.69
  -4  11  -7   51.17    1.70
  -4  11  -7   49.50    1.70
  -4  11  -7   53.26    1.69
  -4  11  -7   48.13    1.65
  -4  11  -6   55.60    1.84
  -4  11  -6   52.09    1.76
  -4  11  -6   55.70    1.85
  -4  11  -6   51.06    1.72
  -4  11  -6   55.50    1.84
  -4  11  -6   52.19    1.76
  -4  11  -6   52.95    1.79
  -4  11  -5   13.50    0.66
  -4  11  -5   12.29    0.66
  -4  11  -5   12.58    0.68
  -4  11  -5   12.42    0.63
  -4  11  -5   11.79    0.61
  -4  11  -5   12.11    0.60
  -4  11  -5   12.52    0.68
  -4  11  -4   54.11    1.77
  -4  11  -4   50.58    1.74
  -4  11  -4   52.40    1.77
  -4  11  -4   52.29    1.73
  -4  11  -4   50.11    1.74
  -4  11  -3    0.97    0.25
  -4  11  -3    1.17    0.26
  -4  11  -3    0.82    0.21
  -4  11  -3    0.97    0.22
  -4  11  -3    1.10    0.22
  -4  11  -3    0.72    0.22
  -4  11  -2    0.41    0.18
  -4  11  -2    0.34    0.21
  -4  11  -2    0.34    0.22
  -4  11  -2    0.50    0.22
  -4  11  -2    0.51    0.21
  -4  11  -1   10.35    0.59
  -4  11  -1   10.23    0.51
  -4  11  -1   10.88    0.60
  -4  11  -1   10.00    0.55
  -4  11  -1   10.37    0.59
  -4  11  -1    9.96    0.53
  -4  11   0   17.27    0.76
  -4  11   0   16.80    0.71
  -4  11   0   17.80    0.79
  -4  11   0   16.21    0.70
  -4  11   0   17.75    0.79
  -4  11   0   16.74    0.73
  -4  11   1    0.10    0.20
  -4  11   1    0.32    0.20
  -4  11   1    0.23    0.21
  -4  11   1    0.27    0.19
  -4  11   1    0.34    0.17
  -4  11   1    0.24    0.16
  -4  11   1    0.14    0.14
  -4  11   2    1.61    0.25
  -4  11   2    1.56    0.23
  -4  11   2    1.37    0.20
  -4  11   2    1.76    0.25
  -4  11   2    1.46    0.20
  -4  11   2    1.55    0.24
  -4  11   2    1.32    0.22
  -4  11   3    7.75    0.40
  -4  11   3    7.91    0.42
  -4  11   3    8.10    0.39
  -4  11   3    6.90    0.34
  -4  11   3    8.01    0.40
  -4  11   3    7.97    0.41
  -4  11   3    8.07    0.40
  -4  11   4    0.06    0.08
  -4  11   4    0.23    0.10
  -4  11   4    0.10    0.09
  -4  11   4    0.03    0.07
  -4  11   4    0.08    0.07
  -4  12 -11    6.65    0.29
  -4  12 -10   10.74    0.43
  -4  12 -10   11.24    0.42
  -4  12 -10   11.86    0.47
  -4  12 -10   11.38    0.43
  -4  12  -9    2.01    0.22
  -4  12  -9    2.12    0.17
  -4  12  -9    2.08    0.21
  -4  12  -9    2.12    0.23
  -4  12  -9    2.00    0.19
  -4  12  -9    2.38    0.23
  -4  12  -8   13.90    0.58
  -4  12  -8   14.02    0.63
  -4  12  -8   12.46    0.54
  -4  12  -8   12.84    0.53
  -4  12  -8   14.67    0.60
  -4  12  -8   14.12    0.61
  -4  12  -8   13.24    0.53
  -4  12  -8   14.75    0.64
  -4  12  -7    1.88    0.23
  -4  12  -7    2.09    0.27
  -4  12  -7    1.84    0.20
  -4  12  -7    1.56    0.25
  -4  12  -7    1.78    0.26
  -4  12  -7    1.65    0.18
  -4  12  -7    1.82    0.25
  -4  12  -7    1.95    0.22
  -4  12  -6   78.49    2.41
  -4  12  -6   76.42    2.42
  -4  12  -6   75.39    2.35
  -4  12  -6   80.05    2.47
  -4  12  -6   80.28    2.44
  -4  12  -6   76.40    2.38
  -4  12  -6   80.19    2.47
  -4  12  -6   80.74    2.41
  -4  12  -6   80.61    2.46
  -4  12  -5   46.16    1.60
  -4  12  -5   45.81    1.53
  -4  12  -5   45.95    1.50
  -4  12  -5   45.87    1.54
  -4  12  -4    0.28    0.19
  -4  12  -4    0.17    0.17
  -4  12  -4    0.32    0.20
  -4  12  -4    0.28    0.19
  -4  12  -4    0.26    0.17
  -4  12  -4    0.35    0.18
  -4  12  -4    0.17    0.14
  -4  12  -3    2.96    0.31
  -4  12  -3    2.88    0.29
  -4  12  -3    3.26    0.31
  -4  12  -3    3.02    0.27
  -4  12  -3    2.88    0.29
  -4  12  -3    2.88    0.29
  -4  12  -2   10.05    0.54
  -4  12  -2   10.24    0.53
  -4  12  -2   10.36    0.53
  -4  12  -2   11.33    0.55
  -4  12  -2    9.68    0.50
  -4  12  -2   10.33    0.53
  -4  12  -1    9.19    0.49
  -4  12  -1    8.98    0.47
  -4  12  -1    9.10    0.46
  -4  12  -1    8.80    0.48
  -4  12  -1    8.82    0.48
  -4  12   0    0.80    0.20
  -4  12   0    0.74    0.13
  -4  12   0    0.78    0.18
  -4  12   0    0.95    0.20
  -4  12   0    0.96    0.17
  -4  12   0    0.88    0.17
  -4  12   1    0.14    0.09
  -4  12   1    0.07    0.13
  -4  12   1    0.18    0.11
  -4  12   1    0.20    0.13
  -4  12   1    0.11    0.13
  -4  12   1    0.23    0.12
  -4  12   1    0.26    0.15
  -4  12   2    0.39    0.07
  -4  12   2    0.61    0.11
  -4  12   2    0.56    0.12
  -4  12   2    0.63    0.11
  -4  12   2    0.53    0.12
  -4  13 -10    0.91    0.09
  -4  13  -9    0.90    0.10
  -4  13  -9    1.00    0.13
  -4  13  -9    1.08    0.13
  -4  13  -8    0.51    0.09
  -4  13  -8    0.65    0.13
  -4  13  -8    0.39    0.10
  -4  13  -8    0.50    0.09
  -4  13  -8    0.50    0.13
  -4  13  -8    0.57    0.14
  -4  13  -8    0.57    0.14
  -4  13  -7    3.43    0.26
  -4  13  -7    2.90    0.21
  -4  13  -7    3.17    0.26
  -4  13  -7    2.81    0.19
  -4  13  -7    2.92    0.22
  -4  13  -7    2.84    0.20
  -4  13  -7    3.20    0.23
  -4  13  -6    4.11    0.29
  -4  13  -6    3.69    0.26
  -4  13  -6    4.28    0.30
  -4  13  -6    3.92    0.25
  -4  13  -6    3.70    0.26
  -4  13  -6    3.79    0.25
  -4  13  -5   16.96    0.68
  -4  13  -5   16.41    0.62
  -4  13  -5   17.64    0.68
  -4  13  -5   16.02    0.63
  -4  13  -5   15.01    0.60
  -4  13  -5   16.03    0.65
  -4  13  -5   17.91    0.66
  -4  13  -5   16.84    0.66
  -4  13  -4    0.17    0.14
  -4  13  -4    0.16    0.13
  -4  13  -4    0.06    0.12
  -4  13  -4    0.06    0.10
  -4  13  -4    0.15    0.13
  -4  13  -4    0.03    0.14
  -4  13  -4    0.02    0.15
  -4  13  -4    0.06    0.14
  -4  13  -4    0.07    0.09
  -4  13  -3    2.03    0.22
  -4  13  -3    1.95    0.20
  -4  13  -3    1.91    0.21
  -4  13  -3    2.05    0.22
  -4  13  -3    2.10    0.19
  -4  13  -3    2.00    0.20
  -4  13  -2    0.24    0.12
  -4  13  -2    0.25    0.10
  -4  13  -2    0.22    0.12
  -4  13  -2    0.20    0.12
  -4  13  -2    0.38    0.13
  -4  13  -2    0.30    0.13
  -4  13  -2    0.15    0.13
  -4  13  -1    2.53    0.20
  -4  13  -1    2.42    0.20
  -4  13  -1    2.42    0.20
  -4  13  -1    2.37    0.17
  -4  13  -1    2.56    0.20
  -4  13  -1    2.36    0.17
  -4  13  -1    2.87    0.20
  -4  13   0    1.19    0.10
  -4  13   0    1.26    0.12
  -4  13   0    1.26    0.12
  -4  13   0    1.36    0.13
  -4  13   0    1.28    0.12
  -4  13   0    1.23    0.12
  -4  14  -7    2.82    0.16
  -4  14  -7    3.14    0.17
  -4  14  -6    1.18    0.11
  -4  14  -6    1.15    0.12
  -4  14  -6    1.13    0.10
  -4  14  -5    0.01    0.07
  -4  14  -5    0.02    0.07
  -4  14  -5    0.05    0.07
  -4  14  -5    0.00    0.07
  -4  14  -4    3.84    0.20
  -4  14  -4    3.46    0.19
  -4  14  -4    4.06    0.20
  -4  14  -4    3.37    0.18
  -4  14  -3    0.30    0.07
  -3 -13   3    0.83    0.12
  -3 -13   3    0.74    0.10
  -3 -13   3    0.93    0.13
  -3 -13   4    0.19    0.12
  -3 -13   4    0.12    0.12
  -3 -13   4    0.10    0.12
  -3 -13   4    0.19    0.13
  -3 -13   5    2.44    0.24
  -3 -13   5    2.39    0.24
  -3 -13   5    2.23    0.22
  -3 -13   5    2.15    0.21
  -3 -13   6    0.36    0.12
  -3 -13   6    0.15    0.17
  -3 -13   6    0.31    0.17
  -3 -13   6    0.20    0.14
  -3 -13   7   -0.02    0.13
  -3 -13   7    0.14    0.16
  -3 -13   7    0.05    0.10
  -3 -13   7    0.02    0.15
  -3 -13   8   -0.02    0.11
  -3 -13   8    0.30    0.15
  -3 -13   8    0.16    0.14
  -3 -13   9    0.37    0.14
  -3 -13   9    0.24    0.14
  -3 -13   9    0.21    0.12
  -3 -13  10    0.10    0.13
  -3 -13  10    0.11    0.08
  -3 -12   0    0.07    0.07
  -3 -12   1    0.06    0.10
  -3 -12   1    0.08    0.10
  -3 -12   2    0.59    0.15
  -3 -12   2    0.72    0.14
  -3 -12   2    0.56    0.18
  -3 -12   3   29.25    1.07
  -3 -12   3   27.69    1.02
  -3 -12   4   67.14    2.13
  -3 -12   4   64.84    2.10
  -3 -12   5   28.08    1.03
  -3 -12   5   30.59    1.12
  -3 -12   5   28.28    1.01
  -3 -12   6    3.61    0.32
  -3 -12   6    4.29    0.40
  -3 -12   6    4.12    0.36
  -3 -12   6    3.42    0.35
  -3 -12   7   24.57    0.98
  -3 -12   7   21.76    0.95
  -3 -12   7   21.14    0.87
  -3 -12   7   23.43    0.92
  -3 -12   7   24.25    0.95
  -3 -12   7   24.64    0.97
  -3 -12   7   22.26    0.86
  -3 -12   8    1.64    0.26
  -3 -12   8    1.45    0.25
  -3 -12   8    1.65    0.26
  -3 -12   8    2.08    0.28
  -3 -12   8    1.65    0.28
  -3 -12   8    1.27    0.24
  -3 -12   8    1.81    0.28
  -3 -12   9    2.23    0.29
  -3 -12   9    2.07    0.24
  -3 -12   9    1.76    0.26
  -3 -12   9    2.54    0.29
  -3 -12   9    2.48    0.31
  -3 -12   9    2.10    0.26
  -3 -12  10    8.66    0.49
  -3 -12  10    8.94    0.47
  -3 -12  10    8.02    0.43
  -3 -12  10    8.82    0.49
  -3 -12  11    6.00    0.38
  -3 -12  11    5.92    0.37
  -3 -12  11    6.08    0.38
  -3 -12  12    2.23    0.21
  -3 -12  12    2.35    0.22
  -3 -12  13    5.83    0.27
  -3 -11  -2    0.06    0.07
  -3 -11  -1    3.04    0.24
  -3 -11  -1    1.87    0.15
  -3 -11   0   -0.01    0.16
  -3 -11   0   -0.05    0.19
  -3 -11   0   -0.07    0.15
  -3 -11   1    0.37    0.19
  -3 -11   1    0.67    0.22
  -3 -11   1    0.52    0.21
  -3 -11   2    4.42    0.39
  -3 -11   2    4.23    0.42
  -3 -11   2    5.03    0.44
  -3 -11   2    4.72    0.37
  -3 -11   3    5.01    0.45
  -3 -11   3    4.45    0.39
  -3 -11   3    4.80    0.43
  -3 -11   3    4.68    0.44
  -3 -11   3    4.94    0.37
  -3 -11   4    0.91    0.24
  -3 -11   4    0.92    0.30
  -3 -11   4    0.69    0.25
  -3 -11   4    1.14    0.32
  -3 -11   4    1.21    0.30
  -3 -11   4    1.32    0.32
  -3 -11   5   39.76    1.51
  -3 -11   5   45.85    1.60
  -3 -11   5   43.08    1.55
  -3 -11   5   44.81    1.63
  -3 -11   6  101.95    3.12
  -3 -11   6  104.56    3.15
  -3 -11   6   93.52    3.02
  -3 -11   6   95.50    3.06
  -3 -11   6  103.06    3.13
  -3 -11   6   93.31    3.02
  -3 -11   6  101.39    3.10
  -3 -11   7   11.08    0.66
  -3 -11   7   10.36    0.64
  -3 -11   7   10.73    0.62
  -3 -11   7   11.20    0.65
  -3 -11   7   10.73    0.66
  -3 -11   7   10.07    0.63
  -3 -11   8    5.01    0.46
  -3 -11   8    5.13    0.43
  -3 -11   8    4.81    0.44
  -3 -11   8    5.27    0.48
  -3 -11   8    5.60    0.46
  -3 -11   8    5.17    0.46
  -3 -11   9    0.05    0.23
  -3 -11   9    0.04    0.26
  -3 -11   9    0.05    0.25
  -3 -11   9    0.09    0.19
  -3 -11   9    0.22    0.24
  -3 -11   9    0.22    0.24
  -3 -11   9   -0.10    0.21
  -3 -11  10    1.98    0.32
  -3 -11  10    1.94    0.25
  -3 -11  10    2.79    0.39
  -3 -11  10    2.47    0.35
  -3 -11  10    2.19    0.34
  -3 -11  10    2.41    0.33
  -3 -11  10    2.22    0.36
  -3 -11  10    2.49    0.34
  -3 -11  11    8.95    0.53
  -3 -11  11    8.46    0.59
  -3 -11  11    9.48    0.59
  -3 -11  11    9.60    0.55
  -3 -11  11   10.49    0.59
  -3 -11  11    9.02    0.56
  -3 -11  12   -0.02    0.19
  -3 -11  12    0.07    0.17
  -3 -11  12    0.01    0.20
  -3 -11  12    0.02    0.24
  -3 -11  13    0.38    0.14
  -3 -11  13    0.49    0.20
  -3 -11  13    0.39    0.22
  -3 -11  14    0.15    0.07
  -3 -11  14    0.27    0.11
  -3 -10  -3    1.35    0.15
  -3 -10  -2    0.74    0.14
  -3 -10  -2    0.70    0.19
  -3 -10  -2    0.80    0.20
  -3 -10  -1    0.02    0.18
  -3 -10  -1   -0.02    0.22
  -3 -10  -1   -0.01    0.19
  -3 -10  -1   -0.19    0.21
  -3 -10   0    1.11    0.23
  -3 -10   0    1.44    0.28
  -3 -10   0    1.37    0.30
  -3 -10   0    1.39    0.29
  -3 -10   1    0.66    0.31
  -3 -10   1    0.78    0.30
  -3 -10   1    1.13    0.29
  -3 -10   1    1.03    0.22
  -3 -10   1    0.90    0.29
  -3 -10   1    0.70    0.26
  -3 -10   1    0.74    0.26
  -3 -10   1    0.86    0.24
  -3 -10   2    0.29    0.27
  -3 -10   2    0.12    0.27
  -3 -10   2    0.27    0.23
  -3 -10   2    0.23    0.23
  -3 -10   2   -0.16    0.30
  -3 -10   2    0.26    0.29
  -3 -10   2    0.47    0.28
  -3 -10   2    0.26    0.25
  -3 -10   3   41.07    1.54
  -3 -10   3   39.60    1.55
  -3 -10   3   40.93    1.53
  -3 -10   3   40.60    1.46
  -3 -10   3   39.79    1.53
  -3 -10   3   40.69    1.51
  -3 -10   3   39.17    1.45
  -3 -10   3   39.65    1.53
  -3 -10   4   55.58    1.96
  -3 -10   4   49.88    2.31
  -3 -10   4   56.30    1.96
  -3 -10   4   54.13    1.94
  -3 -10   4   56.99    1.93
  -3 -10   4   55.11    1.96
  -3 -10   5   99.08    3.68
  -3 -10   5  103.57    3.24
  -3 -10   5  106.86    3.28
  -3 -10   5   98.40    3.74
  -3 -10   5   99.57    3.25
  -3 -10   5  106.07    3.31
  -3 -10   5  107.69    3.31
  -3 -10   5  105.22    3.32
  -3 -10   6   23.94    1.07
  -3 -10   6   21.88    1.04
  -3 -10   6   22.18    1.34
  -3 -10   6   24.07    1.07
  -3 -10   6   23.74    1.07
  -3 -10   6   23.60    1.05
  -3 -10   6   21.31    1.36
  -3 -10   7    4.53    0.60
  -3 -10   7    4.72    0.48
  -3 -10   7    4.51    0.45
  -3 -10   7    4.77    0.48
  -3 -10   7    5.23    0.47
  -3 -10   7    5.69    0.49
  -3 -10   7    4.66    0.47
  -3 -10   7    4.76    0.45
  -3 -10   7    4.36    0.45
  -3 -10   8    1.69    0.36
  -3 -10   8    1.39    0.39
  -3 -10   8    1.92    0.38
  -3 -10   8    2.15    0.33
  -3 -10   8    1.34    0.34
  -3 -10   8    1.89    0.31
  -3 -10   8    1.68    0.41
  -3 -10   8    1.73    0.31
  -3 -10   8    2.06    0.36
  -3 -10   9   55.47    2.03
  -3 -10   9   52.14    1.99
  -3 -10   9   59.19    2.03
  -3 -10   9   55.17    1.93
  -3 -10   9   54.63    1.93
  -3 -10   9   57.77    2.06
  -3 -10   9   58.07    2.04
  -3 -10  10   29.88    1.22
  -3 -10  10   31.53    1.36
  -3 -10  10   31.93    1.30
  -3 -10  10   29.52    1.24
  -3 -10  10   27.16    1.12
  -3 -10  10   30.13    1.30
  -3 -10  10   28.79    1.22
  -3 -10  11    0.64    0.28
  -3 -10  11    0.50    0.41
  -3 -10  11    0.60    0.35
  -3 -10  11    0.61    0.31
  -3 -10  11    0.54    0.23
  -3 -10  11    0.37    0.23
  -3 -10  12    5.48    0.50
  -3 -10  12    5.20    0.42
  -3 -10  12    5.63    0.56
  -3 -10  12    5.30    0.43
  -3 -10  12    5.33    0.62
  -3 -10  13    0.17    0.33
  -3 -10  13   -0.10    0.23
  -3 -10  13    0.08    0.16
  -3 -10  13    0.09    0.29
  -3 -10  14    0.95    0.15
  -3 -10  14    0.81    0.18
  -3 -10  14    0.91    0.25
  -3  -9  -4    1.20    0.19
  -3  -9  -4    0.66    0.15
  -3  -9  -3   14.57    0.62
  -3  -9  -3   13.67    0.58
  -3  -9  -3   14.79    0.66
  -3  -9  -2    0.09    0.21
  -3  -9  -2    0.33    0.26
  -3  -9  -2    0.31    0.25
  -3  -9  -2    0.05    0.20
  -3  -9  -1    4.18    0.36
  -3  -9  -1    4.32    0.37
  -3  -9  -1    4.36    0.41
  -3  -9  -1    4.64    0.46
  -3  -9  -1    4.13    0.43
  -3  -9   0    1.44    0.29
  -3  -9   0    1.07    0.31
  -3  -9   0    1.24    0.28
  -3  -9   0    1.06    0.23
  -3  -9   0    1.60    0.34
  -3  -9   1    0.06    0.26
  -3  -9   1    0.24    0.21
  -3  -9   1    0.28    0.29
  -3  -9   1    0.24    0.26
  -3  -9   1    0.01    0.26
  -3  -9   1    0.10    0.26
  -3  -9   1   -0.01    0.24
  -3  -9   1    0.07    0.28
  -3  -9   1    0.09    0.25
  -3  -9   2    0.46    0.28
  -3  -9   2    0.29    0.27
  -3  -9   2    0.67    0.29
  -3  -9   2    0.50    0.22
  -3  -9   2    0.57    0.34
  -3  -9   2    0.54    0.30
  -3  -9   2    0.52    0.28
  -3  -9   2    0.53    0.27
  -3  -9   2    0.55    0.25
  -3  -9   2    0.64    0.28
  -3  -9   2    0.43    0.28
  -3  -9   3  117.35    3.54
  -3  -9   3  112.99    3.53
  -3  -9   3  111.78    3.53
  -3  -9   3  114.58    3.53
  -3  -9   3  103.02    3.80
  -3  -9   3  114.78    3.50
  -3  -9   3  113.13    3.57
  -3  -9   3  113.17    3.92
  -3  -9   3  112.06    3.53
  -3  -9   3  108.61    4.02
  -3  -9   3  116.26    3.47
  -3  -9   4  218.68    6.32
  -3  -9   4  212.66    6.31
  -3  -9   4  215.47    6.29
  -3  -9   4  217.57    6.35
  -3  -9   4  209.53    6.59
  -3  -9   4  213.86    6.33
  -3  -9   4  211.62    6.76
  -3  -9   4  214.35    6.88
  -3  -9   4  222.94    6.30
  -3  -9   5  400.96   11.28
  -3  -9   5  395.83   11.86
  -3  -9   5  400.60   11.27
  -3  -9   5  390.27   11.23
  -3  -9   5  404.13   11.26
  -3  -9   5  397.68   11.28
  -3  -9   5  405.18   11.82
  -3  -9   5  410.23   11.31
  -3  -9   6   15.55    0.82
  -3  -9   6   14.02    0.84
  -3  -9   6   15.37    0.81
  -3  -9   6   14.89    1.09
  -3  -9   6   15.49    0.82
  -3  -9   6   16.49    0.85
  -3  -9   6   15.84    0.83
  -3  -9   7    1.04    0.32
  -3  -9   7    1.32    0.32
  -3  -9   7    1.28    0.40
  -3  -9   7    1.19    0.30
  -3  -9   7    1.97    0.31
  -3  -9   7    0.92    0.38
  -3  -9   8   11.18    0.70
  -3  -9   8   10.63    0.64
  -3  -9   8   10.64    0.72
  -3  -9   8   10.21    0.70
  -3  -9   8   11.20    0.68
  -3  -9   8   10.26    0.66
  -3  -9   8   10.69    0.64
  -3  -9   8   10.06    0.88
  -3  -9   8   11.24    0.70
  -3  -9   9    6.48    0.46
  -3  -9   9    5.82    0.53
  -3  -9   9    5.99    0.46
  -3  -9   9    6.37    0.52
  -3  -9   9    6.28    0.68
  -3  -9   9    6.64    0.61
  -3  -9   9    5.96    0.70
  -3  -9   9    6.92    0.57
  -3  -9  10   15.55    0.85
  -3  -9  10   15.31    0.81
  -3  -9  10   14.49    1.06
  -3  -9  10   15.84    1.06
  -3  -9  10   16.50    0.92
  -3  -9  10   15.26    0.81
  -3  -9  10   16.95    1.01
  -3  -9  11    0.44    0.27
  -3  -9  11    0.69    0.49
  -3  -9  11    0.18    0.31
  -3  -9  11    0.45    0.24
  -3  -9  11    0.13    0.25
  -3  -9  11    0.49    0.25
  -3  -9  11    0.42    0.32
  -3  -9  11    0.34    0.41
  -3  -9  12    1.01    0.33
  -3  -9  12    0.94    0.35
  -3  -9  12    1.14    0.30
  -3  -9  12    1.10    0.26
  -3  -9  12    0.71    0.43
  -3  -9  12    0.90    0.26
  -3  -9  12    1.28    0.51
  -3  -9  13    5.38    0.66
  -3  -9  13    5.47    0.59
  -3  -9  13    5.78    0.41
  -3  -9  14    0.29    0.21
  -3  -9  14    0.43    0.38
  -3  -9  14    0.16    0.20
  -3  -9  14    0.09    0.13
  -3  -9  14    0.10    0.34
  -3  -9  15    0.59    0.14
  -3  -9  15    0.50    0.13
  -3  -9  15    0.66    0.12
  -3  -8  -6   11.82    0.42
  -3  -8  -5    0.21    0.16
  -3  -8  -5    0.11    0.13
  -3  -8  -5    0.08    0.11
  -3  -8  -4    8.41    0.47
  -3  -8  -4    8.37    0.45
  -3  -8  -4    8.96    0.50
  -3  -8  -4    7.58    0.42
  -3  -8  -3    0.92    0.27
  -3  -8  -3    0.76    0.21
  -3  -8  -3    0.67    0.25
  -3  -8  -3    0.94    0.24
  -3  -8  -3    0.49    0.27
  -3  -8  -2    3.28    0.31
  -3  -8  -2    3.11    0.38
  -3  -8  -2    2.93    0.31
  -3  -8  -2    3.23    0.37
  -3  -8  -2    2.96    0.30
  -3  -8  -2    2.91    0.38
  -3  -8  -2    2.68    0.36
  -3  -8  -2    2.92    0.36
  -3  -8  -1    0.16    0.28
  -3  -8  -1   -0.09    0.23
  -3  -8  -1    0.07    0.25
  -3  -8  -1    0.05    0.23
  -3  -8  -1    0.13    0.20
  -3  -8  -1    0.23    0.25
  -3  -8  -1    0.11    0.26
  -3  -8  -1    0.10    0.21
  -3  -8  -1    0.04    0.26
  -3  -8  -1    0.04    0.24
  -3  -8  -1    0.14    0.19
  -3  -8   0    3.09    0.34
  -3  -8   0    2.71    0.37
  -3  -8   0    2.81    0.32
  -3  -8   0    2.13    0.46
  -3  -8   0    2.48    0.34
  -3  -8   0    3.25    0.40
  -3  -8   0    2.66    0.47
  -3  -8   0    2.76    0.38
  -3  -8   0    3.05    0.39
  -3  -8   0    2.58    0.37
  -3  -8   0    2.99    0.39
  -3  -8   1    9.96    0.86
  -3  -8   1    9.00    0.59
  -3  -8   1    9.83    0.61
  -3  -8   1    8.98    0.58
  -3  -8   1    9.36    0.78
  -3  -8   1    9.30    0.63
  -3  -8   1    9.75    0.63
  -3  -8   1    9.56    0.59
  -3  -8   1    9.27    0.64
  -3  -8   1    8.89    0.60
  -3  -8   2   42.50    1.61
  -3  -8   2   43.68    1.59
  -3  -8   2   44.35    1.91
  -3  -8   2   39.95    1.60
  -3  -8   2   44.60    1.89
  -3  -8   2   44.08    2.01
  -3  -8   2   42.98    1.60
  -3  -8   2   43.87    1.61
  -3  -8   2   43.48    1.59
  -3  -8   2   43.68    1.60
  -3  -8   2   46.08    1.62
  -3  -8   3   11.37    0.65
  -3  -8   3   10.96    0.92
  -3  -8   3   12.20    0.68
  -3  -8   3   12.68    0.92
  -3  -8   3   11.15    0.64
  -3  -8   3   11.85    0.83
  -3  -8   3    9.77    0.65
  -3  -8   3   10.97    0.66
  -3  -8   3   10.58    0.62
  -3  -8   3   11.79    0.69
  -3  -8   3   10.74    0.65
  -3  -8   4   38.60    1.47
  -3  -8   4   39.12    1.45
  -3  -8   4   37.73    1.39
  -3  -8   4   38.71    1.80
  -3  -8   4   38.43    1.44
  -3  -8   4   38.38    1.42
  -3  -8   4   35.22    1.42
  -3  -8   4   38.69    1.46
  -3  -8   4   38.89    1.85
  -3  -8   4   35.94    1.61
  -3  -8   5  139.77    4.23
  -3  -8   5  139.31    4.20
  -3  -8   5  146.00    4.74
  -3  -8   5  145.11    4.25
  -3  -8   5  138.47    4.39
  -3  -8   5  139.55    4.21
  -3  -8   5  136.89    4.16
  -3  -8   5  136.06    4.20
  -3  -8   6  198.96    6.23
  -3  -8   6  189.08    5.64
  -3  -8   6  192.95    5.66
  -3  -8   6  192.32    5.63
  -3  -8   6  206.90    6.24
  -3  -8   6  189.90    5.65
  -3  -8   6  192.08    5.65
  -3  -8   7    1.36    0.30
  -3  -8   7    1.26    0.26
  -3  -8   7    1.29    0.27
  -3  -8   7    1.77    0.34
  -3  -8   7    1.08    0.38
  -3  -8   7    1.56    0.32
  -3  -8   7    1.25    0.29
  -3  -8   8   44.78    2.06
  -3  -8   8   43.74    1.60
  -3  -8   8   40.51    1.62
  -3  -8   8   42.13    1.55
  -3  -8   8   44.10    2.00
  -3  -8   8   43.75    1.58
  -3  -8   8   43.93    1.63
  -3  -8   8   44.76    1.58
  -3  -8   8   44.89    1.65
  -3  -8   9    0.95    0.30
  -3  -8   9    0.68    0.26
  -3  -8   9    1.13    0.38
  -3  -8   9    0.85    0.24
  -3  -8   9    1.29    0.38
  -3  -8   9    1.44    0.29
  -3  -8   9    1.11    0.22
  -3  -8   9    0.80    0.20
  -3  -8   9    0.96    0.29
  -3  -8  10    6.54    0.69
  -3  -8  10    6.83    0.56
  -3  -8  10    6.33    0.58
  -3  -8  10    6.42    0.52
  -3  -8  10    6.74    0.53
  -3  -8  10    7.18    0.69
  -3  -8  10    7.16    0.51
  -3  -8  11   63.55    2.31
  -3  -8  11   72.90    2.53
  -3  -8  11   64.44    2.24
  -3  -8  11   70.06    2.27
  -3  -8  11   63.32    2.22
  -3  -8  11   63.50    2.15
  -3  -8  12   29.83    1.28
  -3  -8  12   32.92    1.36
  -3  -8  12   30.67    1.24
  -3  -8  12   32.93    1.27
  -3  -8  12   31.55    1.24
  -3  -8  12   30.72    1.47
  -3  -8  13    2.82    0.39
  -3  -8  13    1.98    0.28
  -3  -8  13    1.98    0.58
  -3  -8  14    2.32    0.25
  -3  -8  14    2.22    0.52
  -3  -8  14    2.02    0.38
  -3  -8  14    2.90    0.36
  -3  -8  14    2.99    0.34
  -3  -8  14    2.03    0.54
  -3  -8  15    0.84    0.16
  -3  -8  15    0.82    0.19
  -3  -8  15    0.81    0.29
  -3  -8  15    0.65    0.14
  -3  -7  -7    1.84    0.13
  -3  -7  -6    0.24    0.16
  -3  -7  -6    0.03    0.10
  -3  -7  -6    0.18    0.14
  -3  -7  -6    0.15    0.13
  -3  -7  -5    2.97    0.30
  -3  -7  -5    2.28    0.31
  -3  -7  -5    2.99    0.29
  -3  -7  -5    2.53    0.27
  -3  -7  -5    2.73    0.25
  -3  -7  -4    1.48    0.22
  -3  -7  -4    1.57    0.26
  -3  -7  -4    1.61    0.34
  -3  -7  -4    1.80    0.30
  -3  -7  -4    2.09    0.28
  -3  -7  -4    1.47    0.27
  -3  -7  -4    1.89    0.30
  -3  -7  -3    3.37    0.50
  -3  -7  -3    3.82    0.38
  -3  -7  -3    3.60    0.37
  -3  -7  -3    3.98    0.41
  -3  -7  -3    3.95    0.43
  -3  -7  -3    4.02    0.43
  -3  -7  -3    3.66    0.36
  -3  -7  -3    3.38    0.38
  -3  -7  -2    4.15    0.40
  -3  -7  -2    3.87    0.41
  -3  -7  -2    4.13    0.45
  -3  -7  -2    4.23    0.37
  -3  -7  -2    4.42    0.43
  -3  -7  -2    4.29    0.56
  -3  -7  -2    3.80    0.36
  -3  -7  -2    3.54    0.41
  -3  -7  -2    4.48    0.58
  -3  -7  -1  141.61    4.76
  -3  -7  -1  145.87    4.31
  -3  -7  -1  134.43    4.65
  -3  -7  -1  144.72    4.26
  -3  -7  -1  137.63    4.19
  -3  -7  -1  138.52    4.28
  -3  -7  -1  144.13    4.29
  -3  -7  -1  136.59    4.22
  -3  -7   0   65.82    2.22
  -3  -7   0   64.56    2.19
  -3  -7   0   67.50    2.27
  -3  -7   0   69.32    2.60
  -3  -7   0   67.52    2.23
  -3  -7   0   64.65    2.65
  -3  -7   0   64.88    2.20
  -3  -7   1    1.48    0.27
  -3  -7   1    1.45    0.37
  -3  -7   1    1.89    0.29
  -3  -7   1    1.70    0.45
  -3  -7   1    1.64    0.30
  -3  -7   1    1.80    0.39
  -3  -7   1    1.44    0.28
  -3  -7   2   52.04    1.80
  -3  -7   2   58.12    2.21
  -3  -7   2   57.59    2.14
  -3  -7   2   52.05    1.82
  -3  -7   2   52.30    1.81
  -3  -7   2   53.69    2.24
  -3  -7   2   54.34    1.85
  -3  -7   2   54.52    1.87
  -3  -7   3   49.78    1.74
  -3  -7   3   49.64    1.68
  -3  -7   3   50.61    2.13
  -3  -7   3   47.66    1.67
  -3  -7   3   48.63    1.67
  -3  -7   3   49.47    1.71
  -3  -7   3   52.49    2.08
  -3  -7   3   51.03    1.94
  -3  -7   3   50.33    1.74
  -3  -7   4  187.34    5.55
  -3  -7   4  200.60    5.78
  -3  -7   4  192.42    5.49
  -3  -7   4  186.00    5.57
  -3  -7   4  189.98    5.52
  -3  -7   4  190.81    5.50
  -3  -7   4  194.20    6.03
  -3  -7   4  194.64    5.55
  -3  -7   4  193.73    5.58
  -3  -7   5   55.45    1.78
  -3  -7   5   55.27    1.84
  -3  -7   5   55.29    1.86
  -3  -7   5   55.50    2.26
  -3  -7   5   59.84    2.32
  -3  -7   5   55.95    1.86
  -3  -7   5   52.52    1.85
  -3  -7   5   51.83    1.79
  -3  -7   5   54.67    1.96
  -3  -7   5   55.63    1.85
  -3  -7   6    0.57    0.23
  -3  -7   6    0.69    0.21
  -3  -7   6    0.31    0.18
  -3  -7   6    0.77    0.21
  -3  -7   6    0.59    0.22
  -3  -7   7   10.73    0.59
  -3  -7   7   10.84    0.59
  -3  -7   7   11.74    0.87
  -3  -7   7   11.30    0.92
  -3  -7   7   11.77    0.59
  -3  -7   7   10.62    0.59
  -3  -7   7   10.94    0.62
  -3  -7   7   11.61    0.65
  -3  -7   8    1.58    0.24
  -3  -7   8    2.28    0.42
  -3  -7   8    1.68    0.28
  -3  -7   8    1.54    0.29
  -3  -7   8    1.10    0.41
  -3  -7   8    1.82    0.28
  -3  -7   8    1.67    0.26
  -3  -7   9    3.18    0.39
  -3  -7   9    3.14    0.37
  -3  -7   9    2.53    0.48
  -3  -7   9    3.13    0.48
  -3  -7   9    3.07    0.38
  -3  -7   9    2.79    0.41
  -3  -7   9    2.52    0.30
  -3  -7   9    2.60    0.35
  -3  -7  10    8.97    0.65
  -3  -7  10   10.49    0.63
  -3  -7  10    9.19    0.76
  -3  -7  10    8.23    0.54
  -3  -7  10    9.00    0.59
  -3  -7  10    8.92    0.61
  -3  -7  10    8.52    0.75
  -3  -7  11   64.47    2.25
  -3  -7  11   63.90    2.14
  -3  -7  11   73.10    2.40
  -3  -7  11   65.16    2.30
  -3  -7  11   68.73    2.27
  -3  -7  11   67.25    2.24
  -3  -7  12   -0.12    0.40
  -3  -7  12    0.11    0.22
  -3  -7  12    0.87    0.55
  -3  -7  12    0.18    0.31
  -3  -7  12    0.16    0.25
  -3  -7  13   16.30    1.18
  -3  -7  13   18.87    0.92
  -3  -7  13   18.46    0.83
  -3  -7  13   17.11    0.99
  -3  -7  14    0.17    0.51
  -3  -7  14    0.52    0.22
  -3  -7  14    0.76    0.17
  -3  -7  14    0.38    0.24
  -3  -7  14    0.67    0.31
  -3  -7  14    0.54    0.52
  -3  -7  15    0.36    0.36
  -3  -7  15    0.10    0.24
  -3  -7  15    0.13    0.13
  -3  -7  15    0.26    0.13
  -3  -6  -8    0.09    0.08
  -3  -6  -7   20.75    0.75
  -3  -6  -7   20.99    0.76
  -3  -6  -7   19.47    0.75
  -3  -6  -7   19.71    0.72
  -3  -6  -6    7.60    0.49
  -3  -6  -6    8.09    0.47
  -3  -6  -6    7.46    0.44
  -3  -6  -6    8.05    0.48
  -3  -6  -6    8.06    0.44
  -3  -6  -5    2.65    0.33
  -3  -6  -5    2.93    0.31
  -3  -6  -5    2.63    0.32
  -3  -6  -5    2.54    0.36
  -3  -6  -5    2.78    0.34
  -3  -6  -5    2.37    0.29
  -3  -6  -5    2.62    0.29
  -3  -6  -4    1.07    0.28
  -3  -6  -4    0.66    0.21
  -3  -6  -4    0.78    0.27
  -3  -6  -4    1.00    0.26
  -3  -6  -4    0.84    0.31
  -3  -6  -4    0.95    0.28
  -3  -6  -4    0.93    0.24
  -3  -6  -4    0.57    0.26
  -3  -6  -4    1.00    0.23
  -3  -6  -4    0.73    0.28
  -3  -6  -3    1.66    0.24
  -3  -6  -3    1.39    0.28
  -3  -6  -3    1.79    0.30
  -3  -6  -3    1.70    0.34
  -3  -6  -3    1.28    0.38
  -3  -6  -3    1.37    0.29
  -3  -6  -3    1.70    0.32
  -3  -6  -3    1.40    0.26
  -3  -6  -3    1.78    0.33
  -3  -6  -3    1.55    0.32
  -3  -6  -2    1.06    0.37
  -3  -6  -2    0.82    0.21
  -3  -6  -2    1.20    0.29
  -3  -6  -2    0.94    0.26
  -3  -6  -2    1.10    0.30
  -3  -6  -2    2.15    0.32
  -3  -6  -2    1.12    0.28
  -3  -6  -1    4.35    0.40
  -3  -6  -1    4.14    0.40
  -3  -6  -1    4.18    0.39
  -3  -6  -1    5.14    0.62
  -3  -6  -1    4.57    0.44
  -3  -6  -1    4.89    0.45
  -3  -6  -1    4.51    0.41
  -3  -6   0   78.04    2.50
  -3  -6   0   78.34    2.53
  -3  -6   0   81.70    2.97
  -3  -6   0   81.19    2.54
  -3  -6   0   84.97    2.82
  -3  -6   0   76.85    2.48
  -3  -6   1   89.97    2.74
  -3  -6   1   95.24    3.08
  -3  -6   1   87.75    2.73
  -3  -6   1   95.61    3.21
  -3  -6   1   89.66    2.74
  -3  -6   1   88.55    2.68
  -3  -6   2  149.19    4.82
  -3  -6   2  150.78    4.73
  -3  -6   3  236.91    7.01
  -3  -6   3  245.95    7.21
  -3  -6   4   87.67    2.86
  -3  -6   4   89.93    3.13
  -3  -6   4   91.17    3.12
  -3  -6   5    8.09    0.71
  -3  -6   5   12.77    0.62
  -3  -6   6    3.65    0.53
  -3  -6   6    4.01    0.48
  -3  -6   7  110.05    3.57
  -3  -6   7   98.78    3.12
  -3  -6   7  107.36    3.62
  -3  -6   7  105.89    3.18
  -3  -6   8    1.70    0.40
  -3  -6   8    1.78    0.26
  -3  -6   8    1.81    0.37
  -3  -6   8    1.82    0.27
  -3  -6   9  109.07    3.71
  -3  -6   9  105.60    3.34
  -3  -6   9  114.97    3.71
  -3  -6   9  101.10    3.28
  -3  -6   9  114.92    3.36
  -3  -6   9  108.15    3.42
  -3  -6   9  108.13    3.36
  -3  -6  10   24.27    1.05
  -3  -6  10   25.95    1.07
  -3  -6  10   22.76    1.09
  -3  -6  10   23.18    1.24
  -3  -6  10   23.84    1.03
  -3  -6  10   22.85    1.24
  -3  -6  11    6.70    0.57
  -3  -6  11    5.64    0.47
  -3  -6  11    6.74    0.50
  -3  -6  11    5.83    0.51
  -3  -6  11    5.80    0.62
  -3  -6  11    5.43    0.45
  -3  -6  12    2.34    0.33
  -3  -6  12    2.98    0.48
  -3  -6  12    2.63    0.41
  -3  -6  13    4.78    0.39
  -3  -6  13    3.86    0.74
  -3  -6  13    5.04    0.47
  -3  -6  13    4.34    0.53
  -3  -6  14    0.22    0.21
  -3  -6  14    0.11    0.45
  -3  -6  14   -0.11    0.63
  -3  -6  14    0.13    0.20
  -3  -6  14   -0.09    0.28
  -3  -6  14   -0.28    0.57
  -3  -6  14    0.18    0.28
  -3  -6  15    2.13    0.45
  -3  -6  15    1.92    0.44
  -3  -6  15    1.23    0.15
  -3  -6  15    1.51    0.24
  -3  -6  15    1.45    0.20
  -3  -5  -9    1.57    0.14
  -3  -5  -8    2.97    0.27
  -3  -5  -8    2.57    0.23
  -3  -5  -8    2.66    0.20
  -3  -5  -8    2.79    0.24
  -3  -5  -7    7.42    0.47
  -3  -5  -7    7.45    0.45
  -3  -5  -7    7.33    0.43
  -3  -5  -7    7.05    0.46
  -3  -5  -6    0.40    0.21
  -3  -5  -6    0.28    0.22
  -3  -5  -6    0.48    0.26
  -3  -5  -6    0.46    0.17
  -3  -5  -6    0.24    0.21
  -3  -5  -6    0.54    0.22
  -3  -5  -5    5.16    0.38
  -3  -5  -5    5.07    0.55
  -3  -5  -5    5.12    0.46
  -3  -5  -5    4.44    0.52
  -3  -5  -5    5.20    0.43
  -3  -5  -5    5.17    0.44
  -3  -5  -5    4.70    0.40
  -3  -5  -5    5.10    0.44
  -3  -5  -5    5.07    0.40
  -3  -5  -4    3.67    0.38
  -3  -5  -4    4.15    0.50
  -3  -5  -4    3.71    0.48
  -3  -5  -4    4.72    0.42
  -3  -5  -4    3.46    0.53
  -3  -5  -4    4.10    0.39
  -3  -5  -4    4.57    0.40
  -3  -5  -4    4.34    0.42
  -3  -5  -4    3.75    0.35
  -3  -5  -4    4.29    0.37
  -3  -5  -3    5.02    0.42
  -3  -5  -3    5.62    0.65
  -3  -5  -3    5.66    0.55
  -3  -5  -3    5.29    0.41
  -3  -5  -3    5.32    0.43
  -3  -5  -3    5.89    0.47
  -3  -5  -3    5.78    0.47
  -3  -5  -3    4.87    0.40
  -3  -5  -3    5.99    0.57
  -3  -5  -3    5.09    0.38
  -3  -5  -2   54.47    2.05
  -3  -5  -2   57.56    1.91
  -3  -5  -2   52.40    1.83
  -3  -5  -2   55.14    1.82
  -3  -5  -2   54.71    2.05
  -3  -5  -1   78.66    2.49
  -3  -5  -1   87.00    3.00
  -3  -5  -1   85.09    2.81
  -3  -5  -1   81.31    2.68
  -3  -5  -1   81.97    2.67
  -3  -5  -1   79.57    2.52
  -3  -5  -1   81.26    2.56
  -3  -5   0  123.74    3.91
  -3  -5   0  113.56    3.53
  -3  -5   0  111.92    3.52
  -3  -5   0  121.92    3.76
  -3  -5   1  710.54   19.91
  -3  -5   1  758.37   20.38
  -3  -5   1  776.87   20.28
  -3  -5   1  716.55   19.91
  -3  -5   2  304.73    8.82
  -3  -5   3   23.32    1.09
  -3  -5   3   19.01    1.04
  -3  -5   4   85.80    2.94
  -3  -5   4   88.26    2.70
  -3  -5   5  138.88    4.43
  -3  -5   5  147.48    4.52
  -3  -5   6    0.32    0.22
  -3  -5   6    0.36    0.25
  -3  -5   7    1.46    0.29
  -3  -5   7    1.31    0.33
  -3  -5   8    0.45    0.24
  -3  -5   8    0.17    0.22
  -3  -5   8    0.41    0.16
  -3  -5   8    0.35    0.17
  -3  -5   8    0.50    0.17
  -3  -5   9    3.67    0.35
  -3  -5   9    3.66    0.44
  -3  -5   9    2.93    0.36
  -3  -5   9    3.34    0.33
  -3  -5   9    3.04    0.43
  -3  -5   9    3.38    0.33
  -3  -5  10  329.75    9.36
  -3  -5  10  316.81    9.41
  -3  -5  10  350.30    9.41
  -3  -5  10  349.39    9.52
  -3  -5  10  322.42    9.36
  -3  -5  11  196.17    5.82
  -3  -5  11  204.82    5.69
  -3  -5  11  183.24    5.48
  -3  -5  11  180.20    5.46
  -3  -5  11  195.72    5.55
  -3  -5  11  182.42    5.55
  -3  -5  12   92.74    2.99
  -3  -5  12   94.38    3.42
  -3  -5  12   87.43    3.10
  -3  -5  12   89.66    2.86
  -3  -5  13   44.15    2.22
  -3  -5  13   45.63    1.66
  -3  -5  13   48.96    1.69
  -3  -5  13   50.92    1.80
  -3  -5  13   43.15    1.55
  -3  -5  13   37.20    1.95
  -3  -5  13   43.09    1.76
  -3  -5  14    0.06    0.67
  -3  -5  14   -0.13    0.60
  -3  -5  14    0.50    0.19
  -3  -5  14   -0.04    0.48
  -3  -5  14    0.39    0.28
  -3  -5  14    0.37    0.41
  -3  -5  14    0.27    0.20
  -3  -5  14    0.45    0.25
  -3  -5  15   10.19    0.63
  -3  -5  15   13.58    0.63
  -3  -5  15   13.57    0.57
  -3  -5  15   17.36    0.94
  -3  -5  15   14.34    0.91
  -3  -4 -10    3.69    0.18
  -3  -4  -9   13.32    0.55
  -3  -4  -9   13.25    0.54
  -3  -4  -8    0.62    0.22
  -3  -4  -8    0.48    0.16
  -3  -4  -8    0.69    0.20
  -3  -4  -8    0.50    0.19
  -3  -4  -7    0.59    0.23
  -3  -4  -7    0.58    0.22
  -3  -4  -7    0.67    0.23
  -3  -4  -7    0.62    0.24
  -3  -4  -6   21.89    0.94
  -3  -4  -6   21.99    0.93
  -3  -4  -6   20.20    1.17
  -3  -4  -6   21.31    0.93
  -3  -4  -6   19.94    1.16
  -3  -4  -6   21.65    0.97
  -3  -4  -6   19.84    0.86
  -3  -4  -6   21.36    0.92
  -3  -4  -6   21.08    0.94
  -3  -4  -5    3.54    0.35
  -3  -4  -5    3.77    0.49
  -3  -4  -5    3.82    0.38
  -3  -4  -5    3.63    0.37
  -3  -4  -5    3.23    0.46
  -3  -4  -5    3.02    0.34
  -3  -4  -5    4.03    0.57
  -3  -4  -5    3.36    0.40
  -3  -4  -5    3.35    0.35
  -3  -4  -4    1.01    0.23
  -3  -4  -4    1.54    0.34
  -3  -4  -4    1.55    0.26
  -3  -4  -4    1.12    0.25
  -3  -4  -4    1.71    0.26
  -3  -4  -4    1.80    0.25
  -3  -4  -4    1.68    0.43
  -3  -4  -4    1.38    0.29
  -3  -4  -4    1.19    0.26
  -3  -4  -4    1.12    0.31
  -3  -4  -3   50.45    1.94
  -3  -4  -3   49.67    1.70
  -3  -4  -3   48.45    1.67
  -3  -4  -3   48.42    1.65
  -3  -4  -3   50.36    1.68
  -3  -4  -3   49.84    1.69
  -3  -4  -3   50.24    1.94
  -3  -4  -3   49.65    1.73
  -3  -4  -3   51.00    1.66
  -3  -4  -3   54.89    2.19
  -3  -4  -2    3.70    0.51
  -3  -4  -2    3.46    0.33
  -3  -4  -2    3.73    0.41
  -3  -4  -2    3.39    0.39
  -3  -4  -1  131.24    4.05
  -3  -4  -1  130.56    4.04
  -3  -4  -1  140.07    4.21
  -3  -4  -1  141.01    4.37
  -3  -4   0  393.14   10.89
  -3  -4   0  405.43   11.24
  -3  -4   0  405.85   11.14
  -3  -4   0  387.75   10.88
  -3  -4   0  379.45   10.98
  -3  -4   1  166.51    4.79
  -3  -4   1  169.27    4.79
  -3  -4   1  178.45    5.12
  -3  -4   1  168.08    4.89
  -3  -4   2  202.18    5.84
  -3  -4   2  212.87    6.16
  -3  -4   2  218.41    6.15
  -3  -4   3    4.41    0.43
  -3  -4   3    5.41    0.26
  -3  -4   4   31.89    1.28
  -3  -4   4   30.66    1.06
  -3  -4   4   30.67    1.31
  -3  -4   5    0.24    0.20
  -3  -4   5    0.37    0.24
  -3  -4   6    4.26    0.40
  -3  -4   6    3.97    0.42
  -3  -4   7   26.02    1.13
  -3  -4   7   24.35    1.15
  -3  -4   8  235.41    7.11
  -3  -4   8  249.35    7.10
  -3  -4   9   22.32    1.08
  -3  -4   9   22.71    1.07
  -3  -4   9   21.67    0.89
  -3  -4   9   23.11    0.93
  -3  -4   9   21.01    0.94
  -3  -4   9   22.42    0.92
  -3  -4  10   59.84    2.01
  -3  -4  10   58.80    2.12
  -3  -4  10   55.57    1.89
  -3  -4  11  359.86   10.29
  -3  -4  11  352.11   10.18
  -3  -4  11  354.47   10.43
  -3  -4  12    8.25    0.58
  -3  -4  12    8.30    0.85
  -3  -4  12    9.19    0.61
  -3  -4  12    8.06    0.52
  -3  -4  12    7.80    0.66
  -3  -4  13    8.91    0.87
  -3  -4  13   10.18    0.60
  -3  -4  13   10.94    0.72
  -3  -4  13    9.28    0.67
  -3  -4  13   12.12    0.67
  -3  -4  14   21.80    1.70
  -3  -4  14   51.43    1.42
  -3  -4  14   50.18    1.51
  -3  -4  14   18.16    1.41
  -3  -4  15    1.72    0.23
  -3  -4  15    2.97    0.46
  -3  -4  15    1.74    0.33
  -3  -4  15    2.99    0.52
  -3  -4  15    2.01    0.19
  -3  -3 -10    0.22    0.13
  -3  -3  -9    0.02    0.18
  -3  -3  -9    0.03    0.14
  -3  -3  -9   -0.05    0.20
  -3  -3  -8    0.91    0.23
  -3  -3  -8    1.01    0.26
  -3  -3  -8    0.95    0.24
  -3  -3  -8    1.13    0.22
  -3  -3  -8    1.03    0.26
  -3  -3  -7    9.32    0.55
  -3  -3  -7    8.80    0.73
  -3  -3  -7    9.35    0.58
  -3  -3  -7    8.12    0.71
  -3  -3  -7    9.46    0.59
  -3  -3  -7    9.56    0.56
  -3  -3  -7   10.27    0.61
  -3  -3  -7    8.65    0.56
  -3  -3  -7    9.38    0.58
  -3  -3  -6   27.07    1.13
  -3  -3  -6   30.74    1.17
  -3  -3  -6   27.21    1.42
  -3  -3  -6   28.33    1.18
  -3  -3  -6   30.45    1.19
  -3  -3  -6   31.16    1.57
  -3  -3  -6   27.56    1.42
  -3  -3  -6   29.54    1.16
  -3  -3  -6   27.30    1.15
  -3  -3  -5   52.75    1.81
  -3  -3  -5   53.23    2.10
  -3  -3  -5   51.74    1.79
  -3  -3  -5   55.96    1.82
  -3  -3  -5   54.08    1.79
  -3  -3  -5   52.85    1.84
  -3  -3  -5   46.34    1.75
  -3  -3  -5   53.95    2.11
  -3  -3  -5   51.28    1.80
  -3  -3  -5   52.12    1.78
  -3  -3  -5   56.36    2.30
  -3  -3  -4   30.31    1.13
  -3  -3  -4   29.14    1.13
  -3  -3  -4   34.21    1.61
  -3  -3  -4   29.93    1.37
  -3  -3  -4   28.48    1.09
  -3  -3  -4   31.02    1.15
  -3  -3  -4   29.79    1.13
  -3  -3  -4   31.25    1.19
  -3  -3  -4   29.63    1.12
  -3  -3  -4   30.09    1.15
  -3  -3  -4   30.83    1.38
  -3  -3  -3    0.86    0.26
  -3  -3  -3    0.72    0.25
  -3  -3  -3    0.95    0.27
  -3  -3  -2  499.97   14.16
  -3  -3  -2  514.39   14.25
  -3  -3  -2  501.05   14.16
  -3  -3  -2  531.20   14.47
  -3  -3  -1  700.25   19.52
  -3  -3  -1  690.77   19.60
  -3  -3  -1  704.07   19.52
  -3  -3  -1  740.93   19.69
  -3  -3  -1  749.31   19.82
  -3  -3   0  340.68    9.36
  -3  -3   0  325.14    9.43
  -3  -3   0  351.31    9.59
  -3  -3   0  338.42    9.36
  -3  -3   1    3.89    0.46
  -3  -3   1   25.27    0.57
  -3  -3   1   23.98    0.56
  -3  -3   1    4.26    0.46
  -3  -3   1    4.69    0.37
  -3  -3   2  732.93   19.80
  -3  -3   2  725.88   19.80
  -3  -3   2  740.46   19.90
  -3  -3   2  760.81   20.19
  -3  -3   3    0.35    0.19
  -3  -3   3    0.50    0.23
  -3  -3   4   98.36    3.02
  -3  -3   4   96.89    2.78
  -3  -3   4  100.58    3.08
  -3  -3   5   80.08    2.50
  -3  -3   5   76.61    2.53
  -3  -3   6    2.14    0.26
  -3  -3   6    1.69    0.28
  -3  -3   7    0.09    0.14
  -3  -3   7    0.22    0.17
  -3  -3   8   67.19    2.26
  -3  -3   8   68.51    2.29
  -3  -3   9  126.18    3.82
  -3  -3   9  134.15    3.93
  -3  -3  10   42.18    1.55
  -3  -3  10   39.87    1.46
  -3  -3  10   42.57    1.66
  -3  -3  11   19.84    1.24
  -3  -3  11   20.74    0.94
  -3  -3  11   18.61    0.85
  -3  -3  11   17.94    1.00
  -3  -3  12    6.36    0.48
  -3  -3  12    5.79    0.72
  -3  -3  12    5.55    0.54
  -3  -3  12    6.06    0.50
  -3  -3  12    5.46    0.88
  -3  -3  12    7.14    0.58
  -3  -3  13    0.38    0.40
  -3  -3  13    0.09    0.66
  -3  -3  13    0.31    0.27
  -3  -3  13    0.15    0.22
  -3  -3  13   -0.76    0.84
  -3  -3  14    0.60    0.43
  -3  -3  14    1.19    0.53
  -3  -3  14    1.88    0.26
  -3  -3  14    2.17    0.31
  -3  -3  14    1.35    0.71
  -3  -3  14    1.65    0.55
  -3  -3  15    0.13    0.16
  -3  -3  15    0.23    0.22
  -3  -3  15    0.04    0.07
  -3  -3  15    0.20    0.32
  -3  -2 -11    1.07    0.14
  -3  -2 -11    1.15    0.14
  -3  -2 -10    5.70    0.37
  -3  -2 -10    5.41    0.30
  -3  -2  -9    0.24    0.18
  -3  -2  -9    0.08    0.21
  -3  -2  -9    0.08    0.19
  -3  -2  -8   15.17    0.76
  -3  -2  -8   14.13    0.73
  -3  -2  -8   13.25    0.65
  -3  -2  -8   14.96    0.74
  -3  -2  -8   13.86    0.71
  -3  -2  -8   14.85    0.70
  -3  -2  -8   15.00    0.74
  -3  -2  -8   13.30    0.92
  -3  -2  -8   13.63    0.94
  -3  -2  -7    3.89    0.38
  -3  -2  -7    3.40    0.37
  -3  -2  -7    3.43    0.34
  -3  -2  -7    3.53    0.38
  -3  -2  -7    3.62    0.38
  -3  -2  -7    3.37    0.49
  -3  -2  -7    4.12    0.56
  -3  -2  -7    3.37    0.38
  -3  -2  -7    3.81    0.39
  -3  -2  -7    3.35    0.48
  -3  -2  -6   26.37    1.08
  -3  -2  -6   28.45    1.10
  -3  -2  -6   26.84    1.09
  -3  -2  -6   25.69    1.32
  -3  -2  -6   26.34    1.33
  -3  -2  -6   25.13    1.04
  -3  -2  -6   25.23    1.06
  -3  -2  -6   27.03    1.06
  -3  -2  -6   26.06    1.07
  -3  -2  -5  310.13    8.52
  -3  -2  -5  300.71    8.54
  -3  -2  -5  302.78    8.52
  -3  -2  -5  306.56    8.88
  -3  -2  -5  299.17    8.53
  -3  -2  -5  304.94    8.88
  -3  -2  -5  307.12    8.53
  -3  -2  -5  297.30    8.50
  -3  -2  -4   14.86    0.67
  -3  -2  -4   17.04    0.89
  -3  -2  -4   16.38    0.87
  -3  -2  -4   14.66    0.67
  -3  -2  -3    1.37    0.28
  -3  -2  -3    1.46    0.28
  -3  -2  -2  848.04   23.27
  -3  -2  -2  853.42   23.27
  -3  -2  -1   82.24    2.57
  -3  -2  -1   82.90    2.52
  -3  -2  -1   81.12    2.51
  -3  -2   0 2489.26   67.55
  -3  -2   0 2516.63   67.50
  -3  -2   0 2502.23   67.50
  -3  -2   1   11.45    0.48
  -3  -2   1   10.97    0.44
  -3  -2   1   10.73    0.44
  -3  -2   2   20.64    0.84
  -3  -2   2   19.84    0.61
  -3  -2   2   20.04    0.66
  -3  -2   2   20.89    0.88
  -3  -2   2   19.77    0.61
  -3  -2   3  479.86   13.48
  -3  -2   3  503.55   13.57
  -3  -2   4  649.63   17.41
  -3  -2   4  620.14   17.47
  -3  -2   5    6.59    0.39
  -3  -2   5    6.37    0.42
  -3  -2   6  368.84   10.56
  -3  -2   6  387.64   10.51
  -3  -2   7   13.91    0.68
  -3  -2   7   14.45    0.66
  -3  -2   9  109.05    3.43
  -3  -2  10    0.58    0.24
  -3  -2  10    0.31    0.25
  -3  -2  11    0.66    0.41
  -3  -2  11    0.86    0.26
  -3  -2  11    0.79    0.29
  -3  -2  11    0.46    0.25
  -3  -2  12   27.21    1.51
  -3  -2  12   35.54    1.35
  -3  -2  12   26.38    1.73
  -3  -2  12   35.08    1.41
  -3  -2  13    0.48    0.27
  -3  -2  13    0.20    0.20
  -3  -2  13    0.26    0.60
  -3  -2  13   -0.30    0.69
  -3  -2  14    3.20    0.50
  -3  -2  14    2.79    0.41
  -3  -2  14    4.06    0.59
  -3  -2  15    0.02    0.15
  -3  -1 -11    0.62    0.15
  -3  -1 -11    0.78    0.17
  -3  -1 -10    0.23    0.15
  -3  -1 -10    0.29    0.18
  -3  -1 -10    0.24    0.20
  -3  -1 -10    0.23    0.14
  -3  -1  -9    2.58    0.30
  -3  -1  -9    2.08    0.33
  -3  -1  -9    1.92    0.30
  -3  -1  -9    1.92    0.25
  -3  -1  -8   18.81    0.86
  -3  -1  -8   18.08    0.80
  -3  -1  -8   18.84    0.87
  -3  -1  -8   17.46    0.78
  -3  -1  -8   19.71    0.89
  -3  -1  -8   18.43    0.88
  -3  -1  -8   19.18    0.89
  -3  -1  -8   19.27    0.85
  -3  -1  -7    0.15    0.23
  -3  -1  -7    0.20    0.22
  -3  -1  -7    0.05    0.18
  -3  -1  -7    0.19    0.23
  -3  -1  -7    0.10    0.17
  -3  -1  -7    0.17    0.20
  -3  -1  -7   -0.04    0.21
  -3  -1  -7    0.19    0.22
  -3  -1  -6    8.98    0.53
  -3  -1  -6    8.87    0.54
  -3  -1  -6    9.28    0.54
  -3  -1  -6    9.64    0.73
  -3  -1  -6    9.08    0.49
  -3  -1  -6    9.50    0.72
  -3  -1  -6    9.39    0.65
  -3  -1  -6    9.19    0.55
  -3  -1  -6    8.79    0.52
  -3  -1  -6    9.25    0.53
  -3  -1  -5  140.42    4.27
  -3  -1  -5  122.52    3.93
  -3  -1  -5  136.06    3.94
  -3  -1  -5  135.23    3.96
  -3  -1  -5  142.20    4.27
  -3  -1  -5  134.51    3.95
  -3  -1  -5  134.41    3.95
  -3  -1  -5  141.29    4.16
  -3  -1  -5  135.37    3.94
  -3  -1  -4    1.34    0.27
  -3  -1  -4    1.25    0.21
  -3  -1  -4    1.25    0.26
  -3  -1  -3  344.82    9.85
  -3  -1  -3  355.37    9.75
  -3  -1  -3  348.99    9.86
  -3  -1  -2   13.31    0.64
  -3  -1  -2   13.09    0.64
  -3  -1  -2   14.00    0.57
  -3  -1  -2   14.11    0.68
  -3  -1  -1 1256.81   33.26
  -3  -1  -1 1216.15   33.21
  -3  -1  -1 1218.27   33.21
  -3  -1  -1 1219.63   33.07
  -3  -1   0 1872.93   51.29
  -3  -1   0 1879.06   51.29
  -3  -1   0 1916.28   51.15
  -3  -1   0 1907.71   51.34
  -3  -1   1  365.03    9.74
  -3  -1   1  351.28    9.70
  -3  -1   1  351.25    9.70
  -3  -1   2 1252.14   34.19
  -3  -1   2 1231.74   34.34
  -3  -1   2 1288.08   34.19
  -3  -1   2 1287.38   34.19
  -3  -1   2 1260.32   34.19
  -3  -1   3  641.59   17.54
  -3  -1   3  639.38   17.63
  -3  -1   3  645.56   17.35
  -3  -1   4   28.22    1.14
  -3  -1   4   63.31    1.41
  -3  -1   5  460.30   13.05
  -3  -1   5  486.67   12.98
  -3  -1   6   13.68    0.60
  -3  -1   9    8.85    0.71
  -3  -1   9    6.27    0.47
  -3  -1  10    0.25    0.24
  -3  -1  10    0.33    0.26
  -3  -1  10    0.25    0.38
  -3  -1  11   18.54    1.42
  -3  -1  11   19.49    1.22
  -3  -1  11   26.16    1.08
  -3  -1  11   23.72    1.12
  -3  -1  12   30.10    1.14
  -3  -1  12   28.45    1.20
  -3  -1  13    3.54    0.87
  -3  -1  13    5.14    0.68
  -3  -1  13    1.80    0.69
  -3  -1  13    1.45    0.57
  -3  -1  13    4.44    0.37
  -3  -1  14    2.72    0.53
  -3  -1  14    1.67    0.29
  -3  -1  14    1.70    0.18
  -3  -1  14    2.18    0.44
  -3  -1  14    1.75    0.37
  -3  -1  14    1.40    0.19
  -3   0 -12   23.21    0.78
  -3   0 -12   23.08    0.78
  -3   0 -11    1.70    0.24
  -3   0 -11    1.69    0.19
  -3   0 -11    1.61    0.24
  -3   0 -11    1.78    0.25
  -3   0 -10    0.46    0.25
  -3   0 -10    0.30    0.18
  -3   0 -10    0.15    0.24
  -3   0 -10    0.28    0.18
  -3   0 -10    0.42    0.22
  -3   0 -10    0.52    0.16
  -3   0  -9   14.97    0.74
  -3   0  -9   16.42    0.81
  -3   0  -9   15.29    0.98
  -3   0  -9   16.06    1.00
  -3   0  -9   15.23    0.69
  -3   0  -9   15.49    0.73
  -3   0  -9   16.72    0.80
  -3   0  -9   15.89    0.78
  -3   0  -9   15.92    0.73
  -3   0  -8   99.73    3.03
  -3   0  -8  100.76    3.46
  -3   0  -8   97.57    3.43
  -3   0  -8   97.27    2.99
  -3   0  -8   96.86    3.03
  -3   0  -8   95.80    2.95
  -3   0  -8   96.97    3.32
  -3   0  -8   99.78    3.07
  -3   0  -8   95.59    3.01
  -3   0  -7  102.27    3.08
  -3   0  -7  104.32    3.11
  -3   0  -7  101.80    3.08
  -3   0  -7   86.48    3.34
  -3   0  -7  102.65    3.36
  -3   0  -7  100.44    3.07
  -3   0  -7  101.12    3.08
  -3   0  -7   90.76    3.37
  -3   0  -6   10.75    0.58
  -3   0  -6   11.14    0.59
  -3   0  -6   11.03    0.59
  -3   0  -6   11.82    0.59
  -3   0  -6   11.13    0.57
  -3   0  -6   11.88    0.73
  -3   0  -6   11.16    0.58
  -3   0  -6   11.22    0.53
  -3   0  -5   63.10    2.30
  -3   0  -5   60.96    2.28
  -3   0  -4    5.18    0.40
  -3   0  -4    5.66    0.46
  -3   0  -4    5.89    0.47
  -3   0  -3   14.33    0.72
  -3   0  -3   14.80    0.72
  -3   0  -3   14.90    0.72
  -3   0  -3   14.56    0.65
  -3   0  -2 2027.53   55.65
  -3   0  -2 2065.79   55.60
  -3   0  -2 2061.37   55.60
  -3   0  -2 2067.96   55.51
  -3   0  -1  312.73    8.68
  -3   0  -1  314.05    8.58
  -3   0  -1  311.68    8.67
  -3   0   0  303.19    8.38
  -3   0   0  305.66    8.38
  -3   0   0  303.58    8.28
  -3   0   1  218.95    6.11
  -3   0   1  219.65    6.10
  -3   0   1  233.00    6.13
  -3   0   1  216.37    6.03
  -3   0   2   75.91    2.26
  -3   0   2   79.16    2.23
  -3   0   3  230.06    6.22
  -3   0   3  226.50    6.23
  -3   0   3  221.38    6.35
  -3   0   4  194.62    5.29
  -3   0   4  194.83    5.37
  -3   0   4  190.10    5.42
  -3   0   5  529.01   15.04
  -3   0   5  573.24   15.03
  -3   0   8    5.10    0.42
  -3   0   8    5.31    0.39
  -3   0   9    4.20    0.39
  -3   0   9    4.07    0.42
  -3   0  10    0.27    0.26
  -3   0  10    0.34    0.22
  -3   0  10    0.35    0.56
  -3   0  11    4.43    0.77
  -3   0  11    5.47    0.47
  -3   0  11    4.75    0.48
  -3   0  12    0.70    0.64
  -3   0  12    3.42    0.67
  -3   0  12    1.64    0.81
  -3   0  12    2.75    0.34
  -3   0  13   -0.15    0.40
  -3   0  13    0.30    0.17
  -3   0  13    0.14    0.38
  -3   0  13    0.40    0.49
  -3   0  13    0.78    0.57
  -3   0  14    0.42    0.20
  -3   0  14    0.31    0.16
  -3   1 -12    0.75    0.17
  -3   1 -12    0.64    0.13
  -3   1 -12    0.71    0.16
  -3   1 -12    0.68    0.15
  -3   1 -11    4.60    0.30
  -3   1 -11    4.76    0.34
  -3   1 -11    4.84    0.32
  -3   1 -11    5.00    0.38
  -3   1 -11    4.90    0.38
  -3   1 -11    5.16    0.39
  -3   1 -10   63.25    2.07
  -3   1 -10   65.29    2.08
  -3   1 -10   62.22    2.03
  -3   1 -10   62.06    2.00
  -3   1 -10   59.94    1.95
  -3   1 -10   59.72    1.94
  -3   1  -9  163.66    4.75
  -3   1  -9  172.23    4.83
  -3   1  -9  163.06    4.81
  -3   1  -9  162.15    5.20
  -3   1  -9  160.26    4.75
  -3   1  -9  159.80    5.18
  -3   1  -9  169.04    4.83
  -3   1  -9  154.46    5.10
  -3   1  -9  158.52    4.77
  -3   1  -9  158.51    4.72
  -3   1  -8   79.86    2.58
  -3   1  -8   82.51    2.61
  -3   1  -8   82.63    2.97
  -3   1  -8   80.17    2.95
  -3   1  -8   80.92    2.90
  -3   1  -8   82.39    2.61
  -3   1  -8   81.63    2.59
  -3   1  -8   81.56    2.57
  -3   1  -8   83.79    2.63
  -3   1  -7   40.97    1.47
  -3   1  -7   42.31    1.46
  -3   1  -7   39.88    1.46
  -3   1  -7   41.09    1.43
  -3   1  -7   41.04    1.46
  -3   1  -7   43.28    1.77
  -3   1  -7   43.27    1.77
  -3   1  -7   41.00    1.48
  -3   1  -7   43.20    1.73
  -3   1  -6  457.29   12.75
  -3   1  -6  475.50   13.09
  -3   1  -6  478.34   12.77
  -3   1  -6  442.16   12.70
  -3   1  -6  467.76   12.76
  -3   1  -6  475.56   13.09
  -3   1  -6  477.89   13.04
  -3   1  -6  451.88   12.73
  -3   1  -6  459.88   12.74
  -3   1  -5  447.66   12.53
  -3   1  -4  880.08   24.05
  -3   1  -3 1989.67   54.11
  -3   1  -3 1994.25   54.11
  -3   1  -3 2011.75   54.04
  -3   1  -2   55.29    1.79
  -3   1  -2   55.19    1.72
  -3   1  -2   55.88    1.79
  -3   1  -1  116.66    3.38
  -3   1  -1  115.94    3.31
  -3   1  -1  116.19    3.38
  -3   1   0  397.80   11.12
  -3   1   0  403.73   11.18
  -3   1   0  435.01   11.22
  -3   1   0  403.06   11.18
  -3   1   1 1425.08   38.49
  -3   1   2 1229.86   32.65
  -3   1   2 1158.39   32.78
  -3   1   3   53.61    1.64
  -3   1   3   55.77    1.68
  -3   1   4   70.05    2.14
  -3   1   5  811.72   22.14
  -3   1   8  325.23    8.94
  -3   1   8  307.79    8.97
  -3   1   9   73.66    2.33
  -3   1   9   72.77    2.38
  -3   1  10  112.72    2.95
  -3   1  10  102.50    2.96
  -3   1  11   25.08    0.98
  -3   1  11   25.60    1.39
  -3   1  12   16.85    0.73
  -3   1  12   17.91    1.25
  -3   1  13    0.27    0.33
  -3   1  13    0.20    0.22
  -3   1  13    0.06    0.11
  -3   1  13    0.33    0.31
  -3   1  13    0.16    0.29
  -3   2 -13    0.00    0.07
  -3   2 -13    0.05    0.08
  -3   2 -13    0.01    0.06
  -3   2 -13   -0.02    0.07
  -3   2 -12    0.83    0.17
  -3   2 -12    0.57    0.13
  -3   2 -12    0.94    0.18
  -3   2 -12    0.68    0.17
  -3   2 -12    0.65    0.18
  -3   2 -11   -0.08    0.20
  -3   2 -11    0.01    0.17
  -3   2 -11    0.29    0.22
  -3   2 -11    0.09    0.21
  -3   2 -11    0.17    0.15
  -3   2 -10  127.74    3.85
  -3   2 -10  131.54    3.91
  -3   2 -10  132.57    3.95
  -3   2 -10  136.85    3.95
  -3   2 -10  128.65    3.90
  -3   2 -10  129.74    3.90
  -3   2  -9    0.65    0.26
  -3   2  -9    0.54    0.23
  -3   2  -9    1.41    0.25
  -3   2  -9    0.56    0.29
  -3   2  -9    0.68    0.19
  -3   2  -9    0.76    0.24
  -3   2  -9    0.61    0.25
  -3   2  -9    1.23    0.26
  -3   2  -9    0.96    0.25
  -3   2  -9    0.80    0.30
  -3   2  -8    5.82    0.43
  -3   2  -8    5.54    0.41
  -3   2  -8    5.68    0.41
  -3   2  -8    5.61    0.44
  -3   2  -8    5.08    0.54
  -3   2  -8    5.55    0.43
  -3   2  -8    5.85    0.43
  -3   2  -8    6.91    0.63
  -3   2  -8    5.68    0.43
  -3   2  -8    6.43    0.61
  -3   2  -7   83.95    2.61
  -3   2  -7   83.56    2.63
  -3   2  -7   88.18    2.65
  -3   2  -7   87.00    2.96
  -3   2  -7   84.35    2.60
  -3   2  -7   82.91    2.63
  -3   2  -7   82.68    2.61
  -3   2  -7   86.65    2.92
  -3   2  -7   85.81    2.95
  -3   2  -7   83.10    2.62
  -3   2  -6  150.58    4.63
  -3   2  -6  145.21    4.59
  -3   2  -6  154.06    4.64
  -3   2  -5  140.11    4.24
  -3   2  -5  137.42    4.20
  -3   2  -5  137.95    4.24
  -3   2  -4  236.49    6.76
  -3   2  -3 1956.92   53.32
  -3   2  -3 1977.73   53.11
  -3   2  -2 1424.66   38.53
  -3   2  -2 1431.93   38.58
  -3   2  -2 1414.84   38.58
  -3   2  -1  944.84   26.62
  -3   2  -1  979.58   26.57
  -3   2  -1  941.45   26.62
  -3   2   0  202.65    5.37
  -3   2   0  179.11    5.29
  -3   2   1 1351.32   36.56
  -3   2   2   29.43    1.03
  -3   2   3  277.12    7.75
  -3   2   4   15.04    0.69
  -3   2   5  133.59    4.01
  -3   2   8   18.17    0.83
  -3   2   8   13.77    1.07
  -3   2   9    3.72    0.39
  -3   2   9    3.94    0.62
  -3   2  10    6.88    0.73
  -3   2  10    3.28    0.81
  -3   2  10    6.56    0.48
  -3   2  10    2.03    0.64
  -3   2  11    2.13    0.55
  -3   2  11    2.63    0.32
  -3   2  11    1.52    0.62
  -3   2  11    2.87    0.71
  -3   2  12   11.34    0.77
  -3   2  12   14.03    0.82
  -3   2  12   13.46    0.57
  -3   2  12   12.42    0.82
  -3   2  13    0.24    0.19
  -3   2  13    0.04    0.15
  -3   2  13    0.05    0.12
  -3   2  13   -0.05    0.15
  -3   3 -13    1.51    0.16
  -3   3 -13    1.43    0.14
  -3   3 -13    1.51    0.15
  -3   3 -13    1.28    0.16
  -3   3 -13    1.25    0.12
  -3   3 -12    1.93    0.23
  -3   3 -12    1.61    0.23
  -3   3 -12    1.52    0.24
  -3   3 -12    1.93    0.22
  -3   3 -12    1.53    0.22
  -3   3 -11    6.38    0.45
  -3   3 -11    6.30    0.41
  -3   3 -11    6.25    0.44
  -3   3 -11    5.77    0.43
  -3   3 -10    1.33    0.22
  -3   3 -10    1.21    0.27
  -3   3 -10    1.10    0.25
  -3   3 -10    1.04    0.29
  -3   3 -10    1.19    0.27
  -3   3 -10    0.88    0.29
  -3   3 -10    1.12    0.26
  -3   3 -10    1.20    0.23
  -3   3 -10    1.39    0.32
  -3   3  -9  100.18    3.02
  -3   3  -9  102.87    3.45
  -3   3  -9   98.74    3.06
  -3   3  -9   96.62    3.06
  -3   3  -9  102.58    3.09
  -3   3  -9   95.30    3.08
  -3   3  -9  101.73    3.09
  -3   3  -9   95.44    3.42
  -3   3  -9  100.05    3.09
  -3   3  -9   97.66    3.41
  -3   3  -9   98.92    3.05
  -3   3  -8   37.77    1.38
  -3   3  -8   35.56    1.34
  -3   3  -8   37.34    1.36
  -3   3  -8   36.08    1.35
  -3   3  -8   37.40    1.37
  -3   3  -8   36.63    1.37
  -3   3  -8   38.28    1.65
  -3   3  -8   40.61    1.68
  -3   3  -8   37.45    1.34
  -3   3  -8   38.80    1.65
  -3   3  -7  246.42    7.18
  -3   3  -7  249.31    7.16
  -3   3  -7  256.76    7.21
  -3   3  -7  262.21    7.54
  -3   3  -7  266.28    7.55
  -3   3  -7  266.94    7.55
  -3   3  -7  248.91    7.17
  -3   3  -6   87.78    2.89
  -3   3  -6   90.47    2.90
  -3   3  -5  561.33   15.73
  -3   3  -5  570.43   15.75
  -3   3  -5  567.55   15.75
  -3   3  -4   43.28    1.57
  -3   3  -4   42.43    1.37
  -3   3  -4   45.00    1.56
  -3   3  -4   43.67    1.57
  -3   3  -3  228.92    6.78
  -3   3  -3  236.65    6.76
  -3   3  -3  227.67    6.78
  -3   3  -2    1.70    0.21
  -3   3  -1  651.31   17.14
  -3   3  -1  603.50   17.06
  -3   3   0 2097.97   54.84
  -3   3   0 1970.55   54.79
  -3   3   1  959.18   26.10
  -3   3   2  181.21    5.23
  -3   3   3  772.89   21.18
  -3   3   4  390.32   10.96
  -3   3   5  181.15    5.41
  -3   3   7    6.85    0.84
  -3   3   8    0.90    0.25
  -3   3   8    0.60    0.55
  -3   3   9   13.32    1.15
  -3   3   9   16.65    0.75
  -3   3   9    6.48    0.87
  -3   3   9    8.04    0.92
  -3   3  10    0.85    0.55
  -3   3  10    1.26    0.54
  -3   3  10    0.89    0.24
  -3   3  10    0.51    0.46
  -3   3  11    0.39    0.40
  -3   3  11    0.79    0.35
  -3   3  11    0.42    0.17
  -3   3  12    7.18    0.48
  -3   3  12    7.27    0.45
  -3   3  12    7.82    0.45
  -3   3  12    7.97    0.49
  -3   4 -13    2.88    0.20
  -3   4 -13    3.28    0.23
  -3   4 -13    2.94    0.21
  -3   4 -13    3.09    0.24
  -3   4 -13    3.06    0.21
  -3   4 -12    1.77    0.23
  -3   4 -12    2.01    0.24
  -3   4 -12    1.73    0.19
  -3   4 -12    1.56    0.25
  -3   4 -12    2.27    0.25
  -3   4 -11    8.12    0.48
  -3   4 -11    8.32    0.50
  -3   4 -11    8.12    0.51
  -3   4 -11    7.93    0.47
  -3   4 -11    8.50    0.51
  -3   4 -10    2.78    0.33
  -3   4 -10    2.44    0.31
  -3   4 -10    1.98    0.28
  -3   4 -10    1.32    0.31
  -3   4 -10    1.53    0.33
  -3   4 -10    1.84    0.30
  -3   4 -10    2.00    0.38
  -3   4 -10    2.20    0.28
  -3   4 -10    2.33    0.29
  -3   4 -10    2.00    0.26
  -3   4  -9    0.67    0.22
  -3   4  -9    0.47    0.23
  -3   4  -9    0.61    0.28
  -3   4  -9    0.43    0.20
  -3   4  -9    0.68    0.23
  -3   4  -9    0.56    0.27
  -3   4  -9    0.44    0.20
  -3   4  -9    0.75    0.30
  -3   4  -9    0.59    0.24
  -3   4  -9    0.65    0.22
  -3   4  -9    0.79    0.22
  -3   4  -8  188.75    5.50
  -3   4  -8  194.57    5.83
  -3   4  -8  188.14    5.47
  -3   4  -8  188.75    5.48
  -3   4  -8  185.55    5.49
  -3   4  -8  187.29    5.48
  -3   4  -8  196.92    5.85
  -3   4  -8  191.62    5.52
  -3   4  -8  192.49    5.88
  -3   4  -7   13.46    0.65
  -3   4  -7   14.09    0.87
  -3   4  -7   16.82    0.90
  -3   4  -7   14.67    0.69
  -3   4  -7   14.96    0.68
  -3   4  -7   17.84    0.93
  -3   4  -7   13.38    0.65
  -3   4  -7   13.23    0.65
  -3   4  -7   14.19    0.67
  -3   4  -6   82.49    2.76
  -3   4  -6   80.71    2.75
  -3   4  -6   82.15    2.78
  -3   4  -5   16.44    0.83
  -3   4  -5   14.88    0.68
  -3   4  -5   16.09    0.83
  -3   4  -5   15.78    0.83
  -3   4  -5   16.73    0.86
  -3   4  -4  621.69   17.75
  -3   4  -4  634.40   17.76
  -3   4  -4  640.68   17.60
  -3   4  -4  695.88   17.84
  -3   4  -4  632.59   17.76
  -3   4  -3   14.41    0.72
  -3   4  -3   14.52    0.72
  -3   4  -3   15.60    0.75
  -3   4  -3   13.84    0.70
  -3   4  -2  177.86    5.15
  -3   4  -1  648.03   17.77
  -3   4   0  833.55   23.09
  -3   4   0  859.84   23.13
  -3   4   1  282.43    8.01
  -3   4   2    4.41    0.37
  -3   4   3  397.85   11.22
  -3   4   6   12.99    0.96
  -3   4   7   10.67    0.93
  -3   4   8   29.45    1.63
  -3   4   8   23.38    1.53
  -3   4   9    0.38    0.41
  -3   4   9    0.41    0.55
  -3   4   9    0.37    0.20
  -3   4  10   13.96    0.90
  -3   4  10   15.30    0.90
  -3   4  10   16.55    0.87
  -3   4  10   15.91    0.67
  -3   4  11    0.14    0.20
  -3   4  11    0.26    0.26
  -3   4  11    0.20    0.23
  -3   5 -14    4.78    0.21
  -3   5 -14    4.44    0.21
  -3   5 -13    1.08    0.14
  -3   5 -13    0.93    0.18
  -3   5 -13    1.17    0.13
  -3   5 -13    0.83    0.16
  -3   5 -12    3.33    0.29
  -3   5 -12    3.16    0.25
  -3   5 -12    3.91    0.30
  -3   5 -11   24.52    1.01
  -3   5 -11   24.74    0.95
  -3   5 -11   24.27    0.95
  -3   5 -11   24.99    0.99
  -3   5 -11   24.66    0.99
  -3   5 -11   25.76    1.00
  -3   5 -10    1.80    0.28
  -3   5 -10    1.63    0.36
  -3   5 -10    1.73    0.32
  -3   5 -10    1.41    0.25
  -3   5 -10    1.43    0.30
  -3   5 -10    1.72    0.25
  -3   5 -10    1.74    0.27
  -3   5 -10    1.97    0.28
  -3   5 -10    2.00    0.28
  -3   5 -10    1.81    0.29
  -3   5  -9    8.35    0.67
  -3   5  -9    7.67    0.54
  -3   5  -9    8.34    0.51
  -3   5  -9    7.44    0.50
  -3   5  -9    7.76    0.52
  -3   5  -9    8.51    0.72
  -3   5  -9    8.30    0.67
  -3   5  -9    7.73    0.49
  -3   5  -9    7.11    0.52
  -3   5  -8    0.94    0.24
  -3   5  -8    0.85    0.22
  -3   5  -8    0.74    0.23
  -3   5  -8    0.85    0.29
  -3   5  -8    0.59    0.29
  -3   5  -8    0.81    0.28
  -3   5  -8    1.18    0.23
  -3   5  -7    3.34    0.42
  -3   5  -7    2.98    0.29
  -3   5  -7    3.61    0.32
  -3   5  -7    3.20    0.30
  -3   5  -7    2.80    0.41
  -3   5  -7    2.85    0.29
  -3   5  -7    3.28    0.41
  -3   5  -6  142.08    4.32
  -3   5  -6  135.68    4.04
  -3   5  -6  136.93    4.13
  -3   5  -6  138.37    4.03
  -3   5  -6  133.12    4.04
  -3   5  -6  146.56    4.37
  -3   5  -6  138.06    4.03
  -3   5  -6  140.61    4.31
  -3   5  -5  109.73    3.46
  -3   5  -5  108.75    3.46
  -3   5  -5  107.47    3.33
  -3   5  -5  111.11    3.49
  -3   5  -4   45.99    1.64
  -3   5  -4   41.95    1.59
  -3   5  -4   41.05    1.57
  -3   5  -4   40.58    1.56
  -3   5  -3  427.41   12.34
  -3   5  -3  430.95   12.34
  -3   5  -3  434.51   12.34
  -3   5  -2   93.79    3.13
  -3   5  -2  112.45    3.24
  -3   5   0  358.32   10.11
  -3   5   1  473.92   13.28
  -3   5   2  287.37    8.31
  -3   5   5    2.68    0.50
  -3   5   6   38.21    1.76
  -3   5   7   34.78    1.47
  -3   5   7   28.27    1.44
  -3   5   8    8.59    0.51
  -3   5   8    6.85    0.71
  -3   5   8    8.16    0.66
  -3   5   9    4.10    0.49
  -3   5   9    3.34    0.56
  -3   5   9    3.71    0.41
  -3   5  10    0.36    0.24
  -3   5  10    0.34    0.30
  -3   5  10    0.09    0.27
  -3   5  10    0.28    0.17
  -3   5  11   15.71    0.59
  -3   5  11   19.54    0.67
  -3   5  11   16.32    0.59
  -3   5  11   19.15    0.64
  -3   5  11   18.72    0.66
  -3   6 -14    6.71    0.26
  -3   6 -14    6.80    0.28
  -3   6 -13    0.48    0.10
  -3   6 -13    0.36    0.10
  -3   6 -12   28.43    1.01
  -3   6 -12   28.80    1.02
  -3   6 -11    2.96    0.34
  -3   6 -11    2.65    0.29
  -3   6 -11    2.73    0.31
  -3   6 -11    2.88    0.30
  -3   6 -11    3.02    0.30
  -3   6 -11    2.52    0.30
  -3   6 -11    2.63    0.27
  -3   6 -11    2.90    0.26
  -3   6 -10    0.07    0.18
  -3   6 -10    0.01    0.19
  -3   6 -10   -0.02    0.18
  -3   6 -10    0.16    0.17
  -3   6 -10   -0.16    0.19
  -3   6 -10   -0.01    0.21
  -3   6 -10    0.23    0.19
  -3   6 -10    0.07    0.18
  -3   6 -10    0.19    0.17
  -3   6  -9  386.83   10.91
  -3   6  -9  397.98   10.94
  -3   6  -9  394.70   10.93
  -3   6  -9  372.61   10.84
  -3   6  -9  395.00   10.93
  -3   6  -9  396.68   10.95
  -3   6  -9  386.02   11.38
  -3   6  -9  379.74   10.91
  -3   6  -9  406.25   11.25
  -3   6  -9  401.93   11.25
  -3   6  -8  274.45    7.82
  -3   6  -8  276.96    7.85
  -3   6  -8  283.53    8.15
  -3   6  -8  265.47    8.22
  -3   6  -8  275.76    7.84
  -3   6  -8  270.07    7.82
  -3   6  -8  271.20    7.78
  -3   6  -8  278.62    7.82
  -3   6  -8  284.22    8.15
  -3   6  -8  280.46    7.87
  -3   6  -7  100.54    3.27
  -3   6  -7   99.94    3.27
  -3   6  -7   95.30    2.99
  -3   6  -7   98.55    3.00
  -3   6  -7   96.72    2.98
  -3   6  -7   93.25    2.96
  -3   6  -7   96.42    2.97
  -3   6  -6  164.23    4.84
  -3   6  -6  153.51    4.53
  -3   6  -6  156.71    4.70
  -3   6  -6  166.94    4.85
  -3   6  -6  154.10    4.55
  -3   6  -6  157.74    4.54
  -3   6  -6  154.49    4.55
  -3   6  -6  150.01    4.48
  -3   6  -5   54.44    1.99
  -3   6  -5   53.04    1.98
  -3   6  -5   54.30    1.92
  -3   6  -4   80.79    2.69
  -3   6  -4   80.72    2.68
  -3   6  -3    2.11    0.29
  -3   6  -2   52.27    1.89
  -3   6  -1  420.14   11.85
  -3   6   0   35.55    1.44
  -3   6   4  125.64    4.07
  -3   6   5 1007.54   30.34
  -3   6   5 1194.02   30.34
  -3   6   6  120.69    4.36
  -3   6   6  152.08    4.40
  -3   6   7   55.26    2.29
  -3   6   7   62.68    2.36
  -3   6   8    1.51    0.42
  -3   6   8    1.44    0.43
  -3   6   8    1.73    0.34
  -3   6   9    0.07    0.18
  -3   6   9    0.21    0.26
  -3   6  10    1.23    0.17
  -3   6  10    0.76    0.15
  -3   6  10    0.76    0.11
  -3   6  10    0.98    0.14
  -3   7 -14    0.15    0.07
  -3   7 -14    0.08    0.07
  -3   7 -14    0.21    0.07
  -3   7 -13    4.55    0.29
  -3   7 -12    5.09    0.31
  -3   7 -12    4.91    0.32
  -3   7 -12    5.10    0.35
  -3   7 -12    5.05    0.33
  -3   7 -11    1.80    0.27
  -3   7 -11    2.20    0.24
  -3   7 -11    1.81    0.24
  -3   7 -11    1.90    0.24
  -3   7 -11    1.90    0.29
  -3   7 -11    2.11    0.28
  -3   7 -11    2.24    0.27
  -3   7 -10    0.04    0.18
  -3   7 -10    0.58    0.19
  -3   7 -10    0.08    0.17
  -3   7 -10    0.04    0.16
  -3   7 -10    0.36    0.20
  -3   7 -10    0.08    0.20
  -3   7 -10    0.01    0.15
  -3   7  -9  147.96    4.42
  -3   7  -9  155.97    4.47
  -3   7  -9  148.96    4.72
  -3   7  -9  152.54    4.48
  -3   7  -9  146.27    4.48
  -3   7  -9  151.40    4.73
  -3   7  -9  150.46    4.47
  -3   7  -9  148.60    4.50
  -3   7  -8  321.72    8.97
  -3   7  -8  321.69    9.00
  -3   7  -8  312.65    9.01
  -3   7  -8  321.65    9.02
  -3   7  -8  317.87    9.00
  -3   7  -8  315.40    9.28
  -3   7  -8  316.18    9.28
  -3   7  -7   72.32    2.60
  -3   7  -7   71.12    2.53
  -3   7  -7   72.37    2.37
  -3   7  -7   74.09    2.36
  -3   7  -7   74.45    2.62
  -3   7  -7   76.40    2.38
  -3   7  -7   74.43    2.38
  -3   7  -7   70.47    2.30
  -3   7  -6   33.18    1.24
  -3   7  -6   31.87    1.16
  -3   7  -6   33.84    1.45
  -3   7  -6   35.75    1.47
  -3   7  -6   31.17    1.48
  -3   7  -6   32.50    1.17
  -3   7  -6   34.05    1.42
  -3   7  -6   34.02    1.21
  -3   7  -6   32.63    1.23
  -3   7  -5   70.55    2.24
  -3   7  -5   72.21    2.33
  -3   7  -5   79.25    2.59
  -3   7  -5   77.21    2.32
  -3   7  -5   80.49    2.61
  -3   7  -5   66.46    2.23
  -3   7  -5   74.60    2.28
  -3   7  -5   74.63    2.63
  -3   7  -5   72.95    2.27
  -3   7  -5   75.03    2.34
  -3   7  -5   80.69    2.62
  -3   7  -4   16.66    0.72
  -3   7  -4   17.47    0.92
  -3   7  -4   18.23    0.96
  -3   7  -4   17.33    0.92
  -3   7  -3  124.15    3.95
  -3   7  -2  242.55    7.14
  -3   7  -1    2.46    0.37
  -3   7   0   34.61    1.48
  -3   7   0   32.89    1.19
  -3   7   1   75.34    2.44
  -3   7   1   84.03    2.79
  -3   7   2    0.26    0.26
  -3   7   3    0.41    0.33
  -3   7   4   33.85    1.50
  -3   7   4   38.38    1.55
  -3   7   5   28.56    1.37
  -3   7   5   32.01    1.39
  -3   7   6   79.57    2.82
  -3   7   6   87.22    2.83
  -3   7   7    0.78    0.24
  -3   7   7    0.54    0.30
  -3   7   7    0.87    0.38
  -3   7   8   12.18    0.53
  -3   7   8   12.52    0.63
  -3   7   8   12.64    0.68
  -3   7   8   12.16    0.61
  -3   7   8   12.19    0.60
  -3   7   9    0.23    0.12
  -3   7   9    0.32    0.13
  -3   7   9    0.29    0.17
  -3   7   9    0.36    0.12
  -3   7   9    0.18    0.12
  -3   8 -14    0.41    0.07
  -3   8 -13    2.20    0.20
  -3   8 -12   20.14    0.79
  -3   8 -12   20.25    0.74
  -3   8 -12   19.46    0.73
  -3   8 -12   20.97    0.83
  -3   8 -11    0.27    0.17
  -3   8 -11    0.41    0.18
  -3   8 -11    0.43    0.15
  -3   8 -11    0.46    0.16
  -3   8 -11    0.29    0.16
  -3   8 -11    0.50    0.22
  -3   8 -11    0.56    0.15
  -3   8 -11    0.45    0.16
  -3   8 -10    1.31    0.24
  -3   8 -10    1.18    0.21
  -3   8 -10    1.27    0.24
  -3   8 -10    1.21    0.23
  -3   8 -10    1.51    0.25
  -3   8 -10    1.01    0.26
  -3   8 -10    1.23    0.25
  -3   8 -10    1.29    0.22
  -3   8 -10    1.21    0.22
  -3   8  -9   26.34    1.03
  -3   8  -9   25.55    1.03
  -3   8  -9   24.64    0.96
  -3   8  -9   25.72    1.05
  -3   8  -9   24.67    1.06
  -3   8  -9   24.53    1.06
  -3   8  -9   25.09    1.33
  -3   8  -9   24.64    1.03
  -3   8  -9   21.15    1.00
  -3   8  -8    2.88    0.32
  -3   8  -8    2.47    0.27
  -3   8  -8    2.63    0.32
  -3   8  -8    2.59    0.39
  -3   8  -8    2.83    0.34
  -3   8  -8    2.77    0.29
  -3   8  -8    2.43    0.44
  -3   8  -8    3.47    0.30
  -3   8  -8    2.84    0.35
  -3   8  -8    3.92    0.39
  -3   8  -8    2.44    0.38
  -3   8  -7    3.69    0.44
  -3   8  -7    3.66    0.35
  -3   8  -7    3.84    0.34
  -3   8  -7    3.94    0.33
  -3   8  -7    5.27    0.36
  -3   8  -7    3.99    0.50
  -3   8  -7    4.28    0.39
  -3   8  -7    3.85    0.45
  -3   8  -7    3.91    0.37
  -3   8  -7    3.71    0.44
  -3   8  -6    3.19    0.29
  -3   8  -6    2.50    0.28
  -3   8  -6    1.97    0.28
  -3   8  -6    2.70    0.42
  -3   8  -6    2.44    0.38
  -3   8  -6    2.95    0.40
  -3   8  -6    2.21    0.28
  -3   8  -6    2.08    0.24
  -3   8  -6    2.39    0.37
  -3   8  -6    2.30    0.26
  -3   8  -5  115.88    3.70
  -3   8  -5  117.31    3.76
  -3   8  -5  109.29    3.35
  -3   8  -5  106.12    3.34
  -3   8  -5  110.04    3.35
  -3   8  -5  116.80    3.79
  -3   8  -5  116.63    3.39
  -3   8  -5  118.34    3.71
  -3   8  -5  111.70    3.38
  -3   8  -5  117.66    3.42
  -3   8  -4  103.39    3.19
  -3   8  -4  109.51    3.23
  -3   8  -4  107.18    3.51
  -3   8  -4  102.50    3.17
  -3   8  -4  106.26    3.21
  -3   8  -4  109.52    3.58
  -3   8  -4  107.06    3.20
  -3   8  -4  110.20    3.53
  -3   8  -3    2.41    0.28
  -3   8  -3    2.73    0.40
  -3   8  -3    2.96    0.28
  -3   8  -3    2.73    0.29
  -3   8  -3    3.16    0.31
  -3   8  -2    2.10    0.37
  -3   8  -2    2.34    0.27
  -3   8  -2    1.79    0.24
  -3   8  -1    0.29    0.17
  -3   8  -1    0.56    0.18
  -3   8  -1    0.55    0.27
  -3   8  -1    0.49    0.18
  -3   8   0  132.05    4.03
  -3   8   0  136.21    4.04
  -3   8   0  144.37    4.41
  -3   8   1   43.56    1.53
  -3   8   1   44.65    1.82
  -3   8   1   40.19    1.51
  -3   8   2    0.07    0.24
  -3   8   2    0.19    0.21
  -3   8   3    5.18    0.55
  -3   8   3    6.29    0.48
  -3   8   3    4.97    0.50
  -3   8   4    1.10    0.35
  -3   8   4    1.07    0.31
  -3   8   4    1.13    0.29
  -3   8   4    1.07    0.29
  -3   8   5   24.41    1.13
  -3   8   5   24.92    1.05
  -3   8   5   23.88    1.04
  -3   8   6    3.16    0.34
  -3   8   6    2.62    0.39
  -3   8   6    2.82    0.33
  -3   8   7    0.53    0.19
  -3   8   7    0.94    0.24
  -3   8   7    0.83    0.26
  -3   8   7    0.99    0.23
  -3   8   7    0.78    0.20
  -3   8   8    8.34    0.36
  -3   8   8    8.43    0.35
  -3   8   8    8.24    0.35
  -3   9 -13    1.18    0.14
  -3   9 -12    0.65    0.15
  -3   9 -12    0.71    0.12
  -3   9 -11    0.69    0.15
  -3   9 -11    0.60    0.18
  -3   9 -11    0.64    0.16
  -3   9 -11    0.55    0.21
  -3   9 -11    0.58    0.15
  -3   9 -11    0.94    0.19
  -3   9 -11    0.64    0.18
  -3   9 -10    3.02    0.30
  -3   9 -10    3.06    0.32
  -3   9 -10    2.98    0.31
  -3   9 -10    3.01    0.30
  -3   9 -10    3.01    0.31
  -3   9 -10    2.65    0.34
  -3   9 -10    2.82    0.25
  -3   9 -10    3.02    0.28
  -3   9  -9    1.46    0.24
  -3   9  -9    1.87    0.28
  -3   9  -9    1.58    0.21
  -3   9  -9    1.78    0.22
  -3   9  -9    1.38    0.32
  -3   9  -9    2.01    0.29
  -3   9  -9    1.95    0.24
  -3   9  -9    2.20    0.29
  -3   9  -8   24.08    0.97
  -3   9  -8   23.41    0.99
  -3   9  -8   22.43    0.93
  -3   9  -8   23.28    1.02
  -3   9  -8   21.97    0.91
  -3   9  -8   24.13    1.28
  -3   9  -8   23.41    1.00
  -3   9  -8   22.43    1.00
  -3   9  -8   21.66    0.91
  -3   9  -7  325.56    9.37
  -3   9  -7  355.87    9.47
  -3   9  -7  329.73    9.76
  -3   9  -7  341.30    9.48
  -3   9  -7  326.37    9.36
  -3   9  -7  345.67    9.90
  -3   9  -7  331.05    9.41
  -3   9  -7  329.56    9.38
  -3   9  -7  339.42    9.46
  -3   9  -6  110.87    3.58
  -3   9  -6  106.52    3.26
  -3   9  -6  114.80    3.73
  -3   9  -6  109.76    3.65
  -3   9  -6  105.03    3.31
  -3   9  -6  114.46    3.60
  -3   9  -6  101.92    3.22
  -3   9  -6  103.71    3.25
  -3   9  -6  107.75    3.32
  -3   9  -6  108.43    3.29
  -3   9  -5    2.01    0.28
  -3   9  -5    1.32    0.33
  -3   9  -5    2.12    0.28
  -3   9  -5    1.70    0.27
  -3   9  -5    1.72    0.33
  -3   9  -5    1.63    0.25
  -3   9  -5    1.50    0.32
  -3   9  -5    1.91    0.37
  -3   9  -5    1.81    0.26
  -3   9  -5    1.62    0.24
  -3   9  -4  213.95    5.94
  -3   9  -4  206.24    5.94
  -3   9  -4  203.08    5.91
  -3   9  -4  208.25    6.27
  -3   9  -4  198.01    5.89
  -3   9  -4  206.62    6.26
  -3   9  -4  206.42    6.34
  -3   9  -4  205.62    5.92
  -3   9  -3   16.09    0.75
  -3   9  -3   15.60    0.75
  -3   9  -3   14.39    0.70
  -3   9  -3   16.10    0.98
  -3   9  -3   16.46    0.77
  -3   9  -3   14.61    0.68
  -3   9  -3   15.65    0.74
  -3   9  -3   15.97    0.77
  -3   9  -2   47.09    1.65
  -3   9  -2   44.33    1.56
  -3   9  -2   43.27    1.56
  -3   9  -2   43.11    1.57
  -3   9  -2   46.88    1.61
  -3   9  -2   47.12    1.63
  -3   9  -1    1.71    0.28
  -3   9  -1    1.74    0.27
  -3   9  -1    1.57    0.27
  -3   9  -1    2.40    0.39
  -3   9  -1    1.94    0.27
  -3   9   0    0.18    0.22
  -3   9   0    0.09    0.21
  -3   9   0   -0.01    0.19
  -3   9   0    0.01    0.18
  -3   9   0    0.23    0.22
  -3   9   1    2.57    0.34
  -3   9   1    3.32    0.45
  -3   9   1    2.90    0.34
  -3   9   2    0.52    0.24
  -3   9   2    0.33    0.24
  -3   9   2    0.64    0.26
  -3   9   2    0.77    0.24
  -3   9   3   14.19    0.76
  -3   9   3   13.64    0.72
  -3   9   3   14.92    0.78
  -3   9   4   15.25    0.77
  -3   9   4   14.59    0.74
  -3   9   4   15.83    0.79
  -3   9   5   26.40    1.06
  -3   9   5   28.31    1.04
  -3   9   6    6.90    0.35
  -3   9   6    8.25    0.43
  -3   9   6    7.38    0.42
  -3   9   7    5.84    0.27
  -3   9   7    6.02    0.28
  -3   9   7    5.39    0.27
  -3  10 -13    2.36    0.14
  -3  10 -12    4.21    0.25
  -3  10 -12    3.78    0.23
  -3  10 -11    0.34    0.14
  -3  10 -11    0.64    0.15
  -3  10 -11    0.43    0.15
  -3  10 -11    0.36    0.16
  -3  10 -10    0.51    0.16
  -3  10 -10    0.38    0.12
  -3  10 -10    0.31    0.13
  -3  10 -10    0.48    0.21
  -3  10 -10    0.28    0.18
  -3  10 -10    0.34    0.16
  -3  10 -10    0.33    0.12
  -3  10 -10    0.48    0.19
  -3  10 -10    0.55    0.17
  -3  10 -10    0.45    0.13
  -3  10  -9    1.00    0.23
  -3  10  -9    0.85    0.18
  -3  10  -9    0.90    0.22
  -3  10  -9    0.76    0.18
  -3  10  -9    0.98    0.19
  -3  10  -9    0.73    0.23
  -3  10  -9    0.68    0.20
  -3  10  -9    1.04    0.19
  -3  10  -9    1.03    0.24
  -3  10  -8    8.78    0.53
  -3  10  -8    7.82    0.48
  -3  10  -8    8.09    0.48
  -3  10  -8    7.75    0.47
  -3  10  -8    8.32    0.54
  -3  10  -8    7.82    0.53
  -3  10  -8    7.47    0.53
  -3  10  -8    9.23    0.55
  -3  10  -8    8.62    0.49
  -3  10  -7   49.18    1.70
  -3  10  -7   52.77    1.79
  -3  10  -7   49.26    1.72
  -3  10  -7   46.62    1.99
  -3  10  -7   47.64    1.67
  -3  10  -7   50.49    1.75
  -3  10  -7   49.99    1.76
  -3  10  -7   50.93    1.77
  -3  10  -7   48.27    2.05
  -3  10  -7   51.72    1.73
  -3  10  -7   48.90    1.70
  -3  10  -6  224.70    6.71
  -3  10  -6  226.60    6.28
  -3  10  -6  206.60    6.22
  -3  10  -6  228.32    6.75
  -3  10  -6  215.55    6.33
  -3  10  -6  214.29    6.27
  -3  10  -6  220.08    6.30
  -3  10  -5   15.41    0.75
  -3  10  -5   17.24    0.79
  -3  10  -5   17.27    0.79
  -3  10  -5   15.64    0.75
  -3  10  -5   17.88    1.05
  -3  10  -5   14.77    0.75
  -3  10  -5   16.98    1.04
  -3  10  -4   39.30    1.50
  -3  10  -4   41.78    1.82
  -3  10  -4   40.67    1.74
  -3  10  -4   41.07    1.50
  -3  10  -4   41.80    1.52
  -3  10  -4   44.76    1.55
  -3  10  -4   43.38    1.78
  -3  10  -4   41.06    1.50
  -3  10  -4   44.42    1.54
  -3  10  -3   20.42    0.90
  -3  10  -3   19.60    0.90
  -3  10  -3   19.46    0.88
  -3  10  -3   19.86    0.88
  -3  10  -3   20.43    1.14
  -3  10  -3   20.56    0.92
  -3  10  -3   19.59    0.83
  -3  10  -2   77.77    2.55
  -3  10  -2   77.00    2.53
  -3  10  -2   81.42    2.58
  -3  10  -2   79.63    2.52
  -3  10  -2   77.00    2.88
  -3  10  -2   82.47    2.59
  -3  10  -2   82.84    2.60
  -3  10  -2   85.37    2.62
  -3  10  -1    0.19    0.21
  -3  10  -1    0.29    0.20
  -3  10  -1    0.15    0.19
  -3  10  -1    0.09    0.18
  -3  10  -1   -0.09    0.22
  -3  10  -1    0.02    0.22
  -3  10  -1    0.17    0.22
  -3  10   0   16.39    0.78
  -3  10   0   15.89    0.97
  -3  10   0   14.85    0.75
  -3  10   0   15.59    0.77
  -3  10   0   15.46    0.76
  -3  10   1    3.80    0.39
  -3  10   1    4.01    0.38
  -3  10   1    4.52    0.41
  -3  10   1    3.86    0.40
  -3  10   2   14.35    0.74
  -3  10   2   15.51    0.78
  -3  10   2   15.33    0.75
  -3  10   2   14.92    0.73
  -3  10   3    4.19    0.38
  -3  10   3    4.28    0.38
  -3  10   3    3.90    0.39
  -3  10   3    3.82    0.35
  -3  10   4    6.97    0.39
  -3  10   4    6.30    0.41
  -3  10   4    6.65    0.41
  -3  10   4    6.24    0.42
  -3  10   5    5.98    0.34
  -3  10   5    5.45    0.31
  -3  10   5    5.04    0.33
  -3  10   5    4.97    0.26
  -3  10   5    5.49    0.31
  -3  10   5    5.83    0.33
  -3  10   6    3.80    0.19
  -3  11 -12   17.34    0.57
  -3  11 -12   17.29    0.57
  -3  11 -12   19.07    0.61
  -3  11 -11    3.84    0.25
  -3  11 -11    3.78    0.23
  -3  11 -11    3.69    0.27
  -3  11 -11    3.81    0.25
  -3  11 -10    3.20    0.26
  -3  11 -10    2.69    0.25
  -3  11 -10    2.77    0.22
  -3  11 -10    2.91    0.28
  -3  11 -10    2.81    0.23
  -3  11 -10    2.82    0.22
  -3  11 -10    2.69    0.23
  -3  11 -10    2.97    0.28
  -3  11 -10    2.97    0.27
  -3  11  -9    6.57    0.37
  -3  11  -9    6.79    0.42
  -3  11  -9    6.42    0.39
  -3  11  -9    6.40    0.38
  -3  11  -9    6.22    0.39
  -3  11  -9    6.28    0.43
  -3  11  -9    6.65    0.40
  -3  11  -9    6.32    0.43
  -3  11  -8    1.93    0.26
  -3  11  -8    1.71    0.21
  -3  11  -8    1.96    0.28
  -3  11  -8    1.89    0.25
  -3  11  -8    1.66    0.22
  -3  11  -8    1.66    0.25
  -3  11  -8    1.63    0.23
  -3  11  -7    0.66    0.21
  -3  11  -7    0.37    0.17
  -3  11  -7    0.59    0.20
  -3  11  -7    0.62    0.21
  -3  11  -7    0.47    0.18
  -3  11  -7    0.45    0.19
  -3  11  -7    0.40    0.21
  -3  11  -6    0.36    0.19
  -3  11  -6    0.25    0.19
  -3  11  -6    0.59    0.23
  -3  11  -6    0.18    0.17
  -3  11  -5    0.16    0.18
  -3  11  -5    0.02    0.21
  -3  11  -5    0.09    0.21
  -3  11  -5    0.12    0.18
  -3  11  -5    0.02    0.16
  -3  11  -5   -0.17    0.18
  -3  11  -5   -0.05    0.20
  -3  11  -4   13.74    0.68
  -3  11  -4   12.79    0.67
  -3  11  -4   12.51    0.67
  -3  11  -4   12.30    0.67
  -3  11  -4   12.47    0.67
  -3  11  -4   12.32    0.65
  -3  11  -3   32.88    1.22
  -3  11  -3   31.25    1.21
  -3  11  -3   29.32    1.21
  -3  11  -3   30.79    1.14
  -3  11  -3   32.74    1.23
  -3  11  -3   32.86    1.25
  -3  11  -3   32.21    1.23
  -3  11  -2    8.62    0.54
  -3  11  -2    9.40    0.54
  -3  11  -2    8.14    0.50
  -3  11  -2    8.32    0.55
  -3  11  -2    8.33    0.49
  -3  11  -2    9.23    0.56
  -3  11  -1   15.24    0.77
  -3  11  -1   15.89    0.72
  -3  11  -1   15.16    0.75
  -3  11  -1   15.17    0.72
  -3  11  -1   15.93    0.74
  -3  11  -1   16.76    0.78
  -3  11  -1   16.41    0.78
  -3  11   0   14.79    0.71
  -3  11   0   15.12    0.72
  -3  11   0   14.15    0.69
  -3  11   0   15.46    0.74
  -3  11   0   15.48    0.75
  -3  11   0   15.40    0.73
  -3  11   0   13.79    0.67
  -3  11   1    7.50    0.46
  -3  11   1    7.83    0.49
  -3  11   1    8.38    0.49
  -3  11   1    8.09    0.47
  -3  11   1    7.34    0.48
  -3  11   1    7.74    0.51
  -3  11   1    8.20    0.49
  -3  11   2   14.74    0.66
  -3  11   2   13.38    0.63
  -3  11   2   13.31    0.62
  -3  11   2   13.89    0.62
  -3  11   2   12.45    0.60
  -3  11   2   13.93    0.64
  -3  11   2   12.95    0.62
  -3  11   3    0.28    0.16
  -3  11   3    0.13    0.14
  -3  11   3    0.09    0.13
  -3  11   3    0.23    0.16
  -3  11   3    0.28    0.16
  -3  11   3    0.12    0.13
  -3  11   3    0.17    0.16
  -3  11   3   -0.01    0.16
  -3  11   4    0.66    0.12
  -3  11   4    0.53    0.12
  -3  11   4    0.45    0.08
  -3  11   4    0.51    0.11
  -3  11   4    0.46    0.12
  -3  11   4    0.50    0.11
  -3  12 -12    4.09    0.21
  -3  12 -11    4.18    0.24
  -3  12 -10    5.66    0.28
  -3  12 -10    5.51    0.28
  -3  12 -10    5.80    0.29
  -3  12 -10    5.79    0.30
  -3  12 -10    5.86    0.35
  -3  12  -9    4.62    0.34
  -3  12  -9    4.40    0.29
  -3  12  -9    4.15    0.29
  -3  12  -9    4.90    0.36
  -3  12  -9    4.38    0.29
  -3  12  -9    4.81    0.29
  -3  12  -9    4.27    0.27
  -3  12  -9    4.64    0.32
  -3  12  -8    0.76    0.17
  -3  12  -8    0.96    0.18
  -3  12  -8    0.92    0.21
  -3  12  -8    0.87    0.18
  -3  12  -8    1.01    0.17
  -3  12  -8    1.12    0.20
  -3  12  -8    0.87    0.20
  -3  12  -7    1.87    0.26
  -3  12  -7    2.08    0.26
  -3  12  -7    2.02    0.23
  -3  12  -7    2.12    0.27
  -3  12  -7    1.64    0.22
  -3  12  -7    1.98    0.25
  -3  12  -7    1.98    0.24
  -3  12  -6    0.92    0.22
  -3  12  -6    1.17    0.24
  -3  12  -6    1.11    0.24
  -3  12  -6    1.02    0.24
  -3  12  -6    1.27    0.24
  -3  12  -6    1.05    0.21
  -3  12  -6    1.64    0.23
  -3  12  -6    1.04    0.19
  -3  12  -5   20.38    0.84
  -3  12  -5   19.07    0.83
  -3  12  -5   19.13    0.81
  -3  12  -5   18.69    0.84
  -3  12  -5   18.99    0.82
  -3  12  -4   16.46    0.75
  -3  12  -4   17.56    0.78
  -3  12  -4   17.75    0.78
  -3  12  -4   15.72    0.73
  -3  12  -4   18.17    0.79
  -3  12  -4   17.49    0.76
  -3  12  -4   17.02    0.75
  -3  12  -3    2.79    0.25
  -3  12  -3    3.23    0.33
  -3  12  -3    3.29    0.31
  -3  12  -3    3.92    0.34
  -3  12  -3    3.21    0.32
  -3  12  -3    3.40    0.31
  -3  12  -2    8.07    0.49
  -3  12  -2    8.10    0.43
  -3  12  -2    8.69    0.51
  -3  12  -2    8.23    0.47
  -3  12  -2    7.74    0.45
  -3  12  -2    8.26    0.50
  -3  12  -1    0.86    0.22
  -3  12  -1    0.71    0.22
  -3  12  -1    0.94    0.23
  -3  12  -1    0.77    0.17
  -3  12  -1    0.69    0.18
  -3  12  -1    0.61    0.20
  -3  12   0   10.87    0.53
  -3  12   0   10.47    0.49
  -3  12   0   11.45    0.54
  -3  12   0   10.23    0.50
  -3  12   0   11.20    0.54
  -3  12   1    1.57    0.15
  -3  12   1    1.59    0.18
  -3  12   1    1.63    0.20
  -3  12   1    1.66    0.21
  -3  12   1    1.85    0.21
  -3  12   1    1.54    0.20
  -3  12   2    0.11    0.09
  -3  12   2    0.12    0.11
  -3  12   2    0.11    0.08
  -3  12   2    0.19    0.10
  -3  12   2    0.12    0.11
  -3  12   2    0.19    0.11
  -3  13 -11    1.95    0.13
  -3  13 -10    1.36    0.15
  -3  13 -10    1.11    0.14
  -3  13  -9   13.26    0.49
  -3  13  -9   12.00    0.47
  -3  13  -9   11.53    0.44
  -3  13  -9   11.19    0.43
  -3  13  -9   13.91    0.53
  -3  13  -9   13.04    0.48
  -3  13  -8    0.22    0.13
  -3  13  -8    0.26    0.12
  -3  13  -8    0.68    0.11
  -3  13  -8    0.21    0.10
  -3  13  -8    0.26    0.12
  -3  13  -8    0.43    0.14
  -3  13  -7    4.53    0.30
  -3  13  -7    4.46    0.31
  -3  13  -7    4.54    0.28
  -3  13  -7    4.79    0.33
  -3  13  -7    4.75    0.32
  -3  13  -7    4.42    0.29
  -3  13  -7    4.41    0.26
  -3  13  -6    7.41    0.41
  -3  13  -6    7.32    0.41
  -3  13  -6    7.06    0.38
  -3  13  -6    6.43    0.33
  -3  13  -6    7.01    0.40
  -3  13  -6    7.04    0.41
  -3  13  -6    6.98    0.37
  -3  13  -6    7.09    0.40
  -3  13  -5    0.55    0.14
  -3  13  -5    0.52    0.11
  -3  13  -5    0.45    0.17
  -3  13  -5    0.46    0.15
  -3  13  -5    0.41    0.16
  -3  13  -5    0.51    0.16
  -3  13  -5    0.59    0.17
  -3  13  -5    0.37    0.17
  -3  13  -4    3.68    0.27
  -3  13  -4    3.27    0.24
  -3  13  -4    3.75    0.29
  -3  13  -4    3.08    0.26
  -3  13  -4    3.19    0.28
  -3  13  -3    0.27    0.16
  -3  13  -3    0.32    0.15
  -3  13  -3    0.44    0.16
  -3  13  -3    0.44    0.15
  -3  13  -3    0.22    0.14
  -3  13  -3    0.38    0.14
  -3  13  -2   -0.07    0.14
  -3  13  -2    0.18    0.14
  -3  13  -2   -0.06    0.14
  -3  13  -2    0.07    0.11
  -3  13  -2    0.07    0.12
  -3  13  -2    0.17    0.13
  -3  13  -2    0.09    0.08
  -3  13  -1    0.61    0.15
  -3  13  -1    0.40    0.13
  -3  13  -1    0.39    0.09
  -3  13  -1    0.38    0.13
  -3  13  -1    0.41    0.09
  -3  13  -1    0.54    0.13
  -3  13  -1    0.50    0.13
  -3  13   0    0.49    0.10
  -3  13   0    0.39    0.09
  -3  13   0    0.29    0.07
  -3  13   0    0.41    0.09
  -3  13   0    0.41    0.11
  -3  14  -9    0.05    0.05
  -3  14  -8    1.70    0.14
  -3  14  -8    1.93    0.15
  -3  14  -8    1.76    0.12
  -3  14  -7    1.75    0.14
  -3  14  -7    1.64    0.16
  -3  14  -7    1.77    0.15
  -3  14  -7    1.74    0.13
  -3  14  -7    1.94    0.16
  -3  14  -6    1.76    0.14
  -3  14  -6    1.76    0.15
  -3  14  -6    1.46    0.12
  -3  14  -6    2.07    0.16
  -3  14  -6    2.24    0.17
  -3  14  -5    0.68    0.11
  -3  14  -5    0.75    0.12
  -3  14  -5    0.56    0.09
  -3  14  -5    0.59    0.13
  -3  14  -5    0.62    0.10
  -3  14  -4    0.05    0.07
  -3  14  -4    0.07    0.08
  -3  14  -4   -0.01    0.06
  -3  14  -4   -0.02    0.07
  -3  14  -3    0.40    0.08
  -3  14  -3    0.36    0.07
  -3  14  -3    0.38    0.07
  -3  14  -3    0.44    0.09
  -2 -14   5    0.44    0.09
  -2 -14   6    0.05    0.09
  -2 -14   7    0.40    0.08
  -2 -14   8    1.69    0.16
  -2 -14   8    1.56    0.13
  -2 -14   9    0.90    0.11
  -2 -13   2    7.96    0.34
  -2 -13   2    5.10    0.25
  -2 -13   3    2.68    0.22
  -2 -13   3    2.32    0.19
  -2 -13   4    1.14    0.17
  -2 -13   4    1.22    0.20
  -2 -13   4    1.45    0.22
  -2 -13   4    1.52    0.21
  -2 -13   5    5.73    0.38
  -2 -13   5    6.36    0.38
  -2 -13   5    6.85    0.41
  -2 -13   5    5.57    0.35
  -2 -13   6    2.26    0.26
  -2 -13   6    2.47    0.24
  -2 -13   6    2.02    0.24
  -2 -13   7    0.48    0.13
  -2 -13   7    0.57    0.18
  -2 -13   7    0.66    0.21
  -2 -13   7    0.51    0.13
  -2 -13   8    0.09    0.15
  -2 -13   8   -0.02    0.13
  -2 -13   8    0.05    0.17
  -2 -13   8    0.06    0.10
  -2 -13   9    1.15    0.19
  -2 -13   9    0.97    0.17
  -2 -13   9    1.08    0.19
  -2 -13  10    0.97    0.17
  -2 -13  10    0.72    0.15
  -2 -13  11    5.97    0.30
  -2 -13  11    4.19    0.22
  -2 -13  12    0.15    0.07
  -2 -13  12    0.14    0.08
  -2 -12  -1    0.94    0.10
  -2 -12   0    5.04    0.30
  -2 -12   0    5.39    0.30
  -2 -12   1    3.09    0.25
  -2 -12   1    3.28    0.28
  -2 -12   2   17.40    0.72
  -2 -12   2   17.31    0.73
  -2 -12   2   16.66    0.69
  -2 -12   3   21.97    0.91
  -2 -12   3   21.08    0.83
  -2 -12   3   21.75    0.88
  -2 -12   4    0.03    0.23
  -2 -12   4    0.13    0.23
  -2 -12   5    1.28    0.31
  -2 -12   5    1.44    0.31
  -2 -12   5    0.96    0.23
  -2 -12   6   14.82    0.69
  -2 -12   6   14.66    0.70
  -2 -12   6   14.10    0.71
  -2 -12   6   13.02    0.64
  -2 -12   7    2.03    0.26
  -2 -12   7    2.36    0.26
  -2 -12   7    2.13    0.33
  -2 -12   7    2.23    0.32
  -2 -12   7    2.56    0.34
  -2 -12   7    2.10    0.28
  -2 -12   7    2.20    0.32
  -2 -12   8    0.49    0.24
  -2 -12   8    0.21    0.24
  -2 -12   8    0.35    0.21
  -2 -12   8    0.37    0.20
  -2 -12   8    0.24    0.24
  -2 -12   8    0.49    0.24
  -2 -12   9    7.35    0.48
  -2 -12   9    6.74    0.45
  -2 -12   9    7.19    0.48
  -2 -12   9    7.05    0.47
  -2 -12   9    6.97    0.46
  -2 -12  10    0.43    0.19
  -2 -12  10    0.38    0.18
  -2 -12  10    0.35    0.19
  -2 -12  10    0.25    0.21
  -2 -12  11    2.08    0.24
  -2 -12  11    2.19    0.27
  -2 -12  11    1.92    0.21
  -2 -12  12    0.21    0.15
  -2 -12  13    1.36    0.14
  -2 -12  13    1.51    0.13
  -2 -11  -2    2.05    0.15
  -2 -11  -2    3.02    0.24
  -2 -11  -1    0.46    0.12
  -2 -11  -1    0.53    0.19
  -2 -11  -1    0.20    0.17
  -2 -11   0    3.23    0.33
  -2 -11   0    3.17    0.30
  -2 -11   0    3.22    0.34
  -2 -11   1    1.22    0.23
  -2 -11   1    1.55    0.28
  -2 -11   1    1.45    0.32
  -2 -11   1    1.25    0.28
  -2 -11   2   15.12    0.74
  -2 -11   2   15.00    0.77
  -2 -11   2   15.19    0.74
  -2 -11   3   52.01    1.80
  -2 -11   3   53.56    1.84
  -2 -11   3   52.14    1.83
  -2 -11   3   49.51    1.75
  -2 -11   4  250.43    6.91
  -2 -11   4  253.63    6.89
  -2 -11   4  231.38    6.76
  -2 -11   4  227.28    6.74
  -2 -11   4  234.71    6.75
  -2 -11   5   56.31    1.91
  -2 -11   5   50.37    1.81
  -2 -11   5   54.98    1.86
  -2 -11   6    0.21    0.27
  -2 -11   6    0.25    0.22
  -2 -11   6    0.34    0.24
  -2 -11   6    0.17    0.23
  -2 -11   6   -0.05    0.27
  -2 -11   7    9.27    0.62
  -2 -11   7    8.44    0.59
  -2 -11   7    8.50    0.58
  -2 -11   7    9.23    0.54
  -2 -11   7    9.05    0.57
  -2 -11   7    8.19    0.57
  -2 -11   7    9.40    0.61
  -2 -11   8    1.44    0.29
  -2 -11   8    1.31    0.32
  -2 -11   8    1.20    0.27
  -2 -11   8    1.48    0.29
  -2 -11   8    0.99    0.30
  -2 -11   8    1.28    0.34
  -2 -11   8    0.91    0.29
  -2 -11   8    1.15    0.29
  -2 -11   9    2.34    0.34
  -2 -11   9    2.11    0.31
  -2 -11   9    2.35    0.37
  -2 -11   9    2.39    0.35
  -2 -11   9    2.44    0.32
  -2 -11   9    2.06    0.33
  -2 -11   9    2.15    0.34
  -2 -11  10    0.53    0.28
  -2 -11  10    0.29    0.25
  -2 -11  10    0.15    0.29
  -2 -11  10    0.15    0.28
  -2 -11  10    0.15    0.26
  -2 -11  10    0.12    0.18
  -2 -11  10    0.12    0.27
  -2 -11  10    0.35    0.25
  -2 -11  11    1.74    0.23
  -2 -11  11    1.80    0.32
  -2 -11  11    2.12    0.33
  -2 -11  11    2.33    0.37
  -2 -11  12    1.17    0.27
  -2 -11  12    0.71    0.28
  -2 -11  13    0.29    0.19
  -2 -11  13    0.04    0.15
  -2 -11  13    0.22    0.14
  -2 -11  13    0.08    0.12
  -2 -11  13   -0.04    0.20
  -2 -11  14    0.06    0.09
  -2 -11  14    0.03    0.11
  -2 -10  -4    0.61    0.12
  -2 -10  -3    0.54    0.18
  -2 -10  -3    0.41    0.11
  -2 -10  -3    0.43    0.15
  -2 -10  -2    0.57    0.22
  -2 -10  -2    0.57    0.15
  -2 -10  -1   -0.07    0.23
  -2 -10  -1   -0.05    0.18
  -2 -10  -1    0.17    0.24
  -2 -10   0    5.09    0.45
  -2 -10   0    5.31    0.44
  -2 -10   0    5.13    0.48
  -2 -10   0    5.26    0.46
  -2 -10   0    5.25    0.40
  -2 -10   1    6.25    0.45
  -2 -10   1    6.09    0.46
  -2 -10   1    6.61    0.50
  -2 -10   1    6.47    0.52
  -2 -10   1    5.83    0.49
  -2 -10   1    5.57    0.41
  -2 -10   2   22.18    1.04
  -2 -10   2   24.30    1.04
  -2 -10   2   21.37    1.25
  -2 -10   2   23.44    1.05
  -2 -10   2   20.17    1.23
  -2 -10   2   22.75    0.98
  -2 -10   2   22.65    1.02
  -2 -10   2   23.48    1.02
  -2 -10   2   24.41    1.08
  -2 -10   2   22.93    1.01
  -2 -10   3   22.81    1.35
  -2 -10   3   25.22    1.09
  -2 -10   3   24.93    1.10
  -2 -10   3   24.45    1.10
  -2 -10   3   23.18    1.30
  -2 -10   3   25.79    1.10
  -2 -10   3   25.47    1.03
  -2 -10   3   26.02    1.13
  -2 -10   3   23.51    1.09
  -2 -10   3   24.78    1.04
  -2 -10   4    1.83    0.45
  -2 -10   4    1.48    0.27
  -2 -10   4    1.83    0.36
  -2 -10   4    1.29    0.33
  -2 -10   4    1.80    0.36
  -2 -10   4    1.68    0.38
  -2 -10   4    1.64    0.38
  -2 -10   4    1.02    0.36
  -2 -10   4    1.94    0.36
  -2 -10   4    1.69    0.38
  -2 -10   4    1.66    0.33
  -2 -10   5   49.50    2.15
  -2 -10   5   47.49    1.82
  -2 -10   5   47.53    2.19
  -2 -10   5   50.41    1.75
  -2 -10   5   51.37    1.83
  -2 -10   5   50.72    1.80
  -2 -10   5   51.62    1.83
  -2 -10   6    2.42    0.37
  -2 -10   6    2.72    0.37
  -2 -10   6    2.15    0.38
  -2 -10   6    2.59    0.38
  -2 -10   6    2.53    0.36
  -2 -10   6    2.82    0.39
  -2 -10   6    2.78    0.40
  -2 -10   6    3.57    0.55
  -2 -10   6    2.51    0.47
  -2 -10   6    2.39    0.34
  -2 -10   7    2.27    0.35
  -2 -10   7    2.33    0.34
  -2 -10   7    2.09    0.35
  -2 -10   7    2.58    0.49
  -2 -10   7    1.77    0.35
  -2 -10   7    1.76    0.35
  -2 -10   7    1.68    0.31
  -2 -10   7    1.78    0.33
  -2 -10   7    2.67    0.49
  -2 -10   8   12.90    0.75
  -2 -10   8   14.17    1.03
  -2 -10   8   13.51    0.74
  -2 -10   8   12.29    0.71
  -2 -10   8   12.82    0.78
  -2 -10   8   14.41    0.81
  -2 -10   8   11.82    0.72
  -2 -10   8   13.32    0.78
  -2 -10   9    0.51    0.23
  -2 -10   9    0.28    0.26
  -2 -10   9    0.70    0.25
  -2 -10   9    0.42    0.31
  -2 -10   9    0.51    0.30
  -2 -10   9    0.92    0.31
  -2 -10   9    0.65    0.29
  -2 -10   9    0.43    0.32
  -2 -10   9    0.52    0.29
  -2 -10  10   18.39    0.93
  -2 -10  10   16.51    0.91
  -2 -10  10   17.34    1.03
  -2 -10  10   16.67    0.84
  -2 -10  10   17.06    0.96
  -2 -10  10   16.33    0.80
  -2 -10  10   16.61    0.88
  -2 -10  11    5.34    0.64
  -2 -10  11    6.78    0.57
  -2 -10  11    5.72    0.61
  -2 -10  11    5.95    0.55
  -2 -10  11    5.43    0.40
  -2 -10  11    5.29    0.48
  -2 -10  12    0.13    0.38
  -2 -10  12    0.07    0.20
  -2 -10  12    0.04    0.27
  -2 -10  12    0.27    0.37
  -2 -10  13    0.28    0.20
  -2 -10  13    0.45    0.25
  -2 -10  13    0.33    0.34
  -2 -10  13    0.20    0.14
  -2 -10  13    0.37    0.29
  -2 -10  14   10.01    0.47
  -2 -10  14    8.85    0.44
  -2 -10  14   10.10    0.52
  -2 -10  15    2.52    0.16
  -2  -9  -5    2.46    0.18
  -2  -9  -5    3.27    0.23
  -2  -9  -4   18.17    0.72
  -2  -9  -4   17.68    0.71
  -2  -9  -3    0.06    0.17
  -2  -9  -3    0.04    0.13
  -2  -9  -3   -0.01    0.20
  -2  -9  -3    0.01    0.24
  -2  -9  -3    0.04    0.17
  -2  -9  -2    0.10    0.24
  -2  -9  -2    0.13    0.18
  -2  -9  -2    0.19    0.20
  -2  -9  -2    0.33    0.24
  -2  -9  -1   70.46    2.30
  -2  -9  -1   69.56    2.31
  -2  -9  -1   70.52    2.32
  -2  -9  -1   72.38    2.40
  -2  -9  -1   74.94    2.45
  -2  -9  -1   79.79    2.49
  -2  -9  -1   76.63    2.44
  -2  -9   0    7.98    0.54
  -2  -9   0    7.64    0.52
  -2  -9   0    6.87    0.70
  -2  -9   0    8.36    0.59
  -2  -9   0    7.30    0.55
  -2  -9   0    8.07    0.58
  -2  -9   0    7.67    0.56
  -2  -9   0    7.58    0.49
  -2  -9   1    8.56    0.77
  -2  -9   1    9.58    0.57
  -2  -9   1    9.91    0.63
  -2  -9   1    9.03    0.79
  -2  -9   1    9.77    0.62
  -2  -9   1    9.43    0.62
  -2  -9   1    9.34    0.61
  -2  -9   1    9.76    0.64
  -2  -9   1   10.10    0.60
  -2  -9   2   41.47    1.97
  -2  -9   2   42.75    1.94
  -2  -9   2   45.38    1.65
  -2  -9   2   45.83    1.65
  -2  -9   2   46.06    1.64
  -2  -9   2   44.25    1.66
  -2  -9   2   47.26    1.65
  -2  -9   2   43.75    1.66
  -2  -9   2   45.46    1.69
  -2  -9   2   43.84    1.63
  -2  -9   3   39.45    1.43
  -2  -9   3   38.90    1.49
  -2  -9   3   38.03    1.47
  -2  -9   3   36.26    1.70
  -2  -9   3   38.73    1.47
  -2  -9   3   36.48    1.80
  -2  -9   3   38.32    1.48
  -2  -9   3   39.78    1.48
  -2  -9   3   38.62    1.47
  -2  -9   3   37.87    1.43
  -2  -9   3   36.59    1.72
  -2  -9   4  107.75    3.35
  -2  -9   4  107.41    3.84
  -2  -9   4  111.75    3.78
  -2  -9   4  107.00    3.37
  -2  -9   4  104.79    3.65
  -2  -9   4  109.62    3.41
  -2  -9   4  106.43    3.37
  -2  -9   4  107.53    3.36
  -2  -9   4  106.55    3.35
  -2  -9   5    1.08    0.29
  -2  -9   5    0.99    0.31
  -2  -9   5    0.49    0.28
  -2  -9   5    0.75    0.29
  -2  -9   5    0.26    0.37
  -2  -9   5    0.68    0.26
  -2  -9   5    1.61    0.44
  -2  -9   5    0.96    0.31
  -2  -9   5    1.19    0.32
  -2  -9   6   24.92    1.42
  -2  -9   6   25.58    1.45
  -2  -9   6   25.79    1.10
  -2  -9   6   24.99    1.10
  -2  -9   6   24.26    1.09
  -2  -9   6   24.33    1.09
  -2  -9   7    0.96    0.28
  -2  -9   7    0.94    0.27
  -2  -9   7    0.89    0.27
  -2  -9   7    0.92    0.30
  -2  -9   7    2.32    0.32
  -2  -9   7    1.19    0.33
  -2  -9   7    0.91    0.39
  -2  -9   7    1.24    0.32
  -2  -9   7    1.07    0.29
  -2  -9   7    0.75    0.26
  -2  -9   8    4.55    0.44
  -2  -9   8    3.82    0.39
  -2  -9   8    3.27    0.46
  -2  -9   8    3.85    0.55
  -2  -9   8    4.10    0.44
  -2  -9   8    3.73    0.38
  -2  -9   8    4.16    0.44
  -2  -9   8    4.59    0.45
  -2  -9   9    1.43    0.32
  -2  -9   9    0.99    0.33
  -2  -9   9    0.77    0.35
  -2  -9   9    1.03    0.30
  -2  -9   9    1.44    0.26
  -2  -9   9    1.03    0.23
  -2  -9   9    1.16    0.37
  -2  -9   9    0.96    0.37
  -2  -9  10   19.08    0.99
  -2  -9  10   16.60    1.11
  -2  -9  10   17.32    1.15
  -2  -9  10   16.59    0.87
  -2  -9  10   17.45    0.82
  -2  -9  10   17.57    0.86
  -2  -9  10   19.08    1.08
  -2  -9  10   16.31    0.87
  -2  -9  11   28.69    1.26
  -2  -9  11   26.95    1.14
  -2  -9  11   25.42    1.08
  -2  -9  11   29.97    1.51
  -2  -9  11   25.93    1.21
  -2  -9  11   26.39    1.16
  -2  -9  11   27.43    1.36
  -2  -9  11   25.26    1.13
  -2  -9  12   11.12    0.73
  -2  -9  12    9.63    0.92
  -2  -9  12   11.03    0.63
  -2  -9  12   10.35    0.79
  -2  -9  13   10.62    0.58
  -2  -9  13    8.60    0.79
  -2  -9  13    8.23    0.75
  -2  -9  13   10.51    0.74
  -2  -9  14    5.05    0.48
  -2  -9  14    5.92    0.36
  -2  -9  14    5.44    0.40
  -2  -9  14    5.00    0.47
  -2  -9  15    4.44    0.27
  -2  -9  15    3.90    0.26
  -2  -9  15    4.14    0.28
  -2  -8  -6    0.92    0.16
  -2  -8  -6    1.13    0.17
  -2  -8  -5   26.78    0.99
  -2  -8  -5   25.52    0.95
  -2  -8  -5   29.14    1.04
  -2  -8  -5   26.86    0.94
  -2  -8  -4    0.51    0.18
  -2  -8  -4    0.54    0.21
  -2  -8  -4    0.68    0.23
  -2  -8  -4    0.74    0.28
  -2  -8  -4    0.47    0.19
  -2  -8  -3   23.81    1.05
  -2  -8  -3   25.11    1.01
  -2  -8  -3   23.28    0.98
  -2  -8  -3   23.70    1.01
  -2  -8  -3   24.53    1.04
  -2  -8  -3   23.44    0.94
  -2  -8  -2    0.87    0.28
  -2  -8  -2    0.93    0.28
  -2  -8  -2    0.96    0.27
  -2  -8  -2    0.84    0.25
  -2  -8  -2    1.05    0.25
  -2  -8  -2    1.01    0.35
  -2  -8  -2    1.03    0.28
  -2  -8  -1    0.53    0.21
  -2  -8  -1    0.70    0.26
  -2  -8  -1    0.85    0.23
  -2  -8  -1    0.77    0.26
  -2  -8  -1    0.44    0.29
  -2  -8  -1    0.66    0.21
  -2  -8  -1    0.46    0.26
  -2  -8  -1    0.29    0.24
  -2  -8  -1    0.90    0.28
  -2  -8   0    2.47    0.34
  -2  -8   0    3.64    0.52
  -2  -8   0    2.38    0.34
  -2  -8   0    2.69    0.33
  -2  -8   0    2.78    0.48
  -2  -8   0    2.83    0.37
  -2  -8   0    2.83    0.34
  -2  -8   0    2.54    0.35
  -2  -8   0    2.71    0.36
  -2  -8   0    3.35    0.39
  -2  -8   0    2.48    0.31
  -2  -8   1    1.43    0.37
  -2  -8   1    1.42    0.29
  -2  -8   1    1.16    0.29
  -2  -8   1    1.02    0.24
  -2  -8   1    1.33    0.39
  -2  -8   1    1.06    0.25
  -2  -8   1    1.35    0.28
  -2  -8   1    1.29    0.29
  -2  -8   1    1.05    0.27
  -2  -8   1    1.35    0.27
  -2  -8   2   12.49    0.71
  -2  -8   2   12.65    0.66
  -2  -8   2   12.87    0.68
  -2  -8   2   12.97    0.69
  -2  -8   2   12.43    0.92
  -2  -8   2   11.79    0.85
  -2  -8   2   12.34    0.68
  -2  -8   2   13.83    0.72
  -2  -8   2   12.88    0.69
  -2  -8   2   13.37    0.88
  -2  -8   2   12.48    0.67
  -2  -8   2   11.86    0.66
  -2  -8   3    1.38    0.28
  -2  -8   3    1.10    0.27
  -2  -8   3    2.31    0.43
  -2  -8   3    1.29    0.27
  -2  -8   3    1.33    0.39
  -2  -8   3    1.00    0.25
  -2  -8   3    1.43    0.34
  -2  -8   3    2.24    0.27
  -2  -8   3    0.96    0.26
  -2  -8   3    1.25    0.26
  -2  -8   4   36.01    1.36
  -2  -8   4   35.81    1.34
  -2  -8   4   34.32    1.31
  -2  -8   4   37.46    1.56
  -2  -8   4   33.72    1.32
  -2  -8   4   37.02    1.71
  -2  -8   4   32.51    1.31
  -2  -8   4   37.22    1.67
  -2  -8   4   35.10    1.36
  -2  -8   5    7.91    0.53
  -2  -8   5    8.12    0.53
  -2  -8   5    8.54    0.55
  -2  -8   5    7.36    0.51
  -2  -8   5    7.51    0.60
  -2  -8   5    7.03    0.48
  -2  -8   5    7.37    0.51
  -2  -8   5    7.93    0.75
  -2  -8   5    7.66    0.75
  -2  -8   6    9.03    0.56
  -2  -8   6    8.41    0.57
  -2  -8   6    8.93    0.57
  -2  -8   6    9.49    0.57
  -2  -8   6   10.66    0.60
  -2  -8   6    9.04    0.59
  -2  -8   6    9.89    0.83
  -2  -8   7    3.25    0.34
  -2  -8   7    2.71    0.32
  -2  -8   7    2.48    0.34
  -2  -8   7    2.63    0.34
  -2  -8   7    3.27    0.37
  -2  -8   8   40.56    1.87
  -2  -8   8   36.23    1.39
  -2  -8   8   38.54    1.42
  -2  -8   8   35.42    1.43
  -2  -8   8   39.82    1.51
  -2  -8   8   38.29    1.44
  -2  -8   8   41.24    1.58
  -2  -8   8   38.31    1.78
  -2  -8   8   39.32    1.48
  -2  -8   9    5.48    0.64
  -2  -8   9    4.93    0.59
  -2  -8   9    4.78    0.38
  -2  -8   9    5.47    0.47
  -2  -8   9    5.16    0.45
  -2  -8   9    4.94    0.40
  -2  -8   9    5.93    0.48
  -2  -8  10    4.44    0.55
  -2  -8  10    4.83    0.49
  -2  -8  10    3.46    0.52
  -2  -8  10    3.94    0.42
  -2  -8  10    4.46    0.44
  -2  -8  10    3.88    0.42
  -2  -8  10    4.80    0.49
  -2  -8  10    4.51    0.57
  -2  -8  10    4.19    0.40
  -2  -8  11    1.90    0.56
  -2  -8  11    1.75    0.33
  -2  -8  11    1.30    0.34
  -2  -8  11    1.15    0.33
  -2  -8  11    1.12    0.31
  -2  -8  11    2.02    0.47
  -2  -8  11    1.46    0.25
  -2  -8  11    1.36    0.35
  -2  -8  11    1.25    0.30
  -2  -8  11    1.25    0.36
  -2  -8  12   11.15    0.65
  -2  -8  12   11.32    0.84
  -2  -8  13    3.66    0.36
  -2  -8  13    2.74    0.64
  -2  -8  13    3.68    0.67
  -2  -8  13    2.94    0.42
  -2  -8  14    1.48    0.27
  -2  -8  14    1.52    0.50
  -2  -8  14    1.42    0.28
  -2  -8  14    1.67    0.30
  -2  -8  14    1.82    0.38
  -2  -8  14    1.76    0.49
  -2  -8  14    1.63    0.24
  -2  -8  15    0.46    0.15
  -2  -8  15    0.55    0.16
  -2  -8  15    0.37    0.16
  -2  -7  -7    0.92    0.14
  -2  -7  -7    0.84    0.17
  -2  -7  -7    0.73    0.13
  -2  -7  -6    0.70    0.16
  -2  -7  -6    0.71    0.21
  -2  -7  -6    0.44    0.17
  -2  -7  -5    7.28    0.49
  -2  -7  -5    8.67    0.51
  -2  -7  -5    6.97    0.44
  -2  -7  -5    7.50    0.52
  -2  -7  -5    7.56    0.47
  -2  -7  -4    0.05    0.19
  -2  -7  -4    0.18    0.22
  -2  -7  -4    0.07    0.19
  -2  -7  -4   -0.06    0.22
  -2  -7  -4    0.11    0.24
  -2  -7  -4   -0.01    0.18
  -2  -7  -4   -0.03    0.20
  -2  -7  -3    0.30    0.22
  -2  -7  -3    0.20    0.21
  -2  -7  -3    0.13    0.26
  -2  -7  -3    0.29    0.22
  -2  -7  -3    0.19    0.20
  -2  -7  -3    0.91    0.28
  -2  -7  -3    0.46    0.19
  -2  -7  -3    0.74    0.28
  -2  -7  -2   72.12    2.34
  -2  -7  -2   67.41    2.26
  -2  -7  -2   70.87    2.71
  -2  -7  -2   72.60    2.36
  -2  -7  -2   64.40    2.21
  -2  -7  -2   71.56    2.68
  -2  -7  -2   74.01    2.36
  -2  -7  -2   69.78    2.26
  -2  -7  -2   68.23    2.31
  -2  -7  -2   67.04    2.29
  -2  -7  -1   52.36    1.79
  -2  -7  -1   54.20    1.86
  -2  -7  -1   53.18    1.87
  -2  -7  -1   54.29    1.89
  -2  -7  -1   55.01    2.23
  -2  -7  -1   56.46    1.92
  -2  -7  -1   54.50    1.82
  -2  -7  -1   55.46    1.91
  -2  -7  -1   54.92    1.83
  -2  -7   0   83.95    3.09
  -2  -7   0   88.18    2.71
  -2  -7   0   86.25    2.69
  -2  -7   0   84.33    2.72
  -2  -7   0   80.92    2.71
  -2  -7   0   87.20    2.74
  -2  -7   0   88.72    3.09
  -2  -7   0   87.84    2.73
  -2  -7   0   86.21    2.74
  -2  -7   0   86.05    2.67
  -2  -7   1    3.50    0.47
  -2  -7   1    2.96    0.42
  -2  -7   1    1.43    0.25
  -2  -7   1    1.61    0.34
  -2  -7   1    1.12    0.24
  -2  -7   1    1.28    0.24
  -2  -7   1    1.35    0.26
  -2  -7   1    1.17    0.25
  -2  -7   2    1.20    0.23
  -2  -7   2    1.21    0.23
  -2  -7   2    1.05    0.23
  -2  -7   2    1.35    0.24
  -2  -7   2    1.26    0.24
  -2  -7   2    1.37    0.32
  -2  -7   2    1.34    0.33
  -2  -7   2    1.44    0.37
  -2  -7   2    1.22    0.23
  -2  -7   2    1.05    0.23
  -2  -7   3   14.48    0.95
  -2  -7   3   15.27    0.68
  -2  -7   3   16.00    0.94
  -2  -7   3   14.13    0.69
  -2  -7   3   14.13    0.84
  -2  -7   3   14.97    0.70
  -2  -7   3   15.05    0.70
  -2  -7   3   14.36    0.68
  -2  -7   3   15.37    0.72
  -2  -7   4  240.36    7.01
  -2  -7   4  249.25    7.00
  -2  -7   4  268.16    7.47
  -2  -7   4  245.41    7.01
  -2  -7   4  248.45    7.21
  -2  -7   4  239.55    7.01
  -2  -7   4  247.67    6.99
  -2  -7   4  249.50    7.45
  -2  -7   5   25.63    1.03
  -2  -7   5   25.89    1.04
  -2  -7   5   26.17    1.05
  -2  -7   5   24.34    1.12
  -2  -7   5   26.41    1.37
  -2  -7   5   26.91    1.06
  -2  -7   5   25.82    1.05
  -2  -7   6   86.65    3.07
  -2  -7   6   89.48    2.72
  -2  -7   6   89.09    2.69
  -2  -7   6   86.79    2.69
  -2  -7   6   83.55    2.68
  -2  -7   6   84.75    2.66
  -2  -7   7    7.90    0.75
  -2  -7   7    7.79    0.48
  -2  -7   7    9.64    0.75
  -2  -7   7    9.43    0.53
  -2  -7   7    7.53    0.46
  -2  -7   7    7.65    0.50
  -2  -7   7    7.44    0.47
  -2  -7   7    8.30    0.54
  -2  -7   8   -0.01    0.17
  -2  -7   8    0.24    0.15
  -2  -7   8    0.14    0.25
  -2  -7   8    0.52    0.18
  -2  -7   8    0.15    0.31
  -2  -7   8   -0.01    0.18
  -2  -7   8    0.30    0.21
  -2  -7   8    0.11    0.21
  -2  -7   9  138.25    4.59
  -2  -7   9  136.50    4.17
  -2  -7   9  141.34    4.31
  -2  -7   9  138.03    4.21
  -2  -7   9  138.93    4.62
  -2  -7   9  144.06    4.23
  -2  -7   9  138.77    4.23
  -2  -7  10   31.10    1.21
  -2  -7  10   25.93    1.10
  -2  -7  10   26.63    1.23
  -2  -7  10   28.01    1.17
  -2  -7  10   26.08    1.40
  -2  -7  10   27.91    1.18
  -2  -7  10   32.05    1.41
  -2  -7  10   27.69    1.43
  -2  -7  11   74.69    2.55
  -2  -7  11   67.65    2.67
  -2  -7  11   76.62    2.46
  -2  -7  11   70.90    2.48
  -2  -7  11   71.65    2.41
  -2  -7  11   71.29    2.42
  -2  -7  11   71.68    2.75
  -2  -7  12    0.60    0.55
  -2  -7  12    0.79    0.27
  -2  -7  12    1.11    0.35
  -2  -7  13   10.11    0.97
  -2  -7  13   10.97    0.68
  -2  -7  13   11.38    0.70
  -2  -7  13   10.80    0.60
  -2  -7  13    9.12    0.93
  -2  -7  13    8.83    0.73
  -2  -7  14    6.13    0.47
  -2  -7  14    4.87    0.66
  -2  -7  14    6.86    0.46
  -2  -7  14    5.92    0.40
  -2  -7  14    6.19    0.50
  -2  -7  14    5.60    0.70
  -2  -7  14    4.96    0.50
  -2  -7  15    4.40    0.31
  -2  -7  15    4.55    0.35
  -2  -7  15    4.69    0.32
  -2  -6  -8   10.73    0.49
  -2  -6  -8   10.70    0.46
  -2  -6  -7    4.03    0.32
  -2  -6  -7    3.96    0.34
  -2  -6  -7    3.74    0.31
  -2  -6  -7    3.77    0.32
  -2  -6  -6   -0.01    0.18
  -2  -6  -6    0.01    0.17
  -2  -6  -6    0.05    0.20
  -2  -6  -6   -0.12    0.20
  -2  -6  -5    5.15    0.55
  -2  -6  -5    4.52    0.52
  -2  -6  -5    4.93    0.41
  -2  -6  -5    4.81    0.43
  -2  -6  -5    4.71    0.44
  -2  -6  -5    4.77    0.36
  -2  -6  -5    5.17    0.56
  -2  -6  -5    5.27    0.41
  -2  -6  -5    4.63    0.39
  -2  -6  -4    0.07    0.17
  -2  -6  -4    0.13    0.17
  -2  -6  -4   -0.03    0.19
  -2  -6  -4    0.06    0.20
  -2  -6  -4    0.19    0.21
  -2  -6  -4    0.12    0.24
  -2  -6  -4    0.08    0.24
  -2  -6  -4   -0.02    0.19
  -2  -6  -4    0.15    0.21
  -2  -6  -4    0.02    0.21
  -2  -6  -3    2.03    0.28
  -2  -6  -3    1.78    0.35
  -2  -6  -3    2.08    0.41
  -2  -6  -3    1.78    0.26
  -2  -6  -3    1.94    0.28
  -2  -6  -3    1.78    0.28
  -2  -6  -3    1.95    0.33
  -2  -6  -3    1.84    0.31
  -2  -6  -3    1.92    0.29
  -2  -6  -3    1.78    0.30
  -2  -6  -3    1.92    0.37
  -2  -6  -2   41.86    1.70
  -2  -6  -2   42.89    1.71
  -2  -6  -2   41.07    1.49
  -2  -6  -2   46.08    1.56
  -2  -6  -2   44.15    1.86
  -2  -6  -2   45.99    1.50
  -2  -6  -2   43.67    1.52
  -2  -6  -2   43.53    1.55
  -2  -6  -2   41.29    1.43
  -2  -6  -1  466.42   11.90
  -2  -6  -1  441.77   11.39
  -2  -6  -1  451.99   11.62
  -2  -6  -1  445.17   11.40
  -2  -6  -1  442.94   11.61
  -2  -6  -1  447.24   11.44
  -2  -6  -1  433.52   11.34
  -2  -6  -1  440.28   11.41
  -2  -6   0  195.16    5.62
  -2  -6   0  192.65    5.74
  -2  -6   0  192.69    5.74
  -2  -6   0  197.90    5.63
  -2  -6   0  196.98    5.65
  -2  -6   0  203.30    5.88
  -2  -6   0  199.07    6.05
  -2  -6   0  198.59    5.66
  -2  -6   1   14.46    0.90
  -2  -6   1   15.81    0.86
  -2  -6   2    0.31    0.21
  -2  -6   2    0.36    0.27
  -2  -6   3   34.90    1.51
  -2  -6   3   34.08    1.36
  -2  -6   3   36.46    1.49
  -2  -6   4  143.61    4.37
  -2  -6   4  151.57    4.62
  -2  -6   5   67.39    2.40
  -2  -6   5   65.21    2.13
  -2  -6   6    1.37    0.38
  -2  -6   6    1.18    0.32
  -2  -6   7    5.91    0.56
  -2  -6   7    5.87    0.40
  -2  -6   7    5.60    0.41
  -2  -6   7    6.19    0.60
  -2  -6   8  147.34    4.39
  -2  -6   8  147.12    4.73
  -2  -6   8  152.92    4.38
  -2  -6   8  150.31    4.45
  -2  -6   8  146.68    4.70
  -2  -6   8  145.63    4.37
  -2  -6   8  143.73    4.34
  -2  -6   9  315.84    8.91
  -2  -6   9  319.49    9.27
  -2  -6   9  331.10    8.92
  -2  -6   9  315.66    8.97
  -2  -6   9  304.21    8.82
  -2  -6   9  308.16    8.89
  -2  -6   9  311.71    9.27
  -2  -6  10   34.23    1.34
  -2  -6  10   34.09    1.39
  -2  -6  10   36.25    1.44
  -2  -6  10   34.41    1.57
  -2  -6  10   37.03    1.63
  -2  -6  10   37.53    1.38
  -2  -6  10   30.90    1.23
  -2  -6  10   33.79    1.32
  -2  -6  11    3.88    0.39
  -2  -6  11    5.05    0.71
  -2  -6  11    4.75    0.49
  -2  -6  11    3.67    0.40
  -2  -6  11    3.89    0.41
  -2  -6  11    5.78    0.44
  -2  -6  11    3.89    0.56
  -2  -6  12  241.14    7.02
  -2  -6  12  248.18    6.93
  -2  -6  12  223.52    7.14
  -2  -6  13   32.20    1.16
  -2  -6  13   31.40    1.24
  -2  -6  13   34.78    1.34
  -2  -6  14    0.57    0.58
  -2  -6  14    1.39    0.27
  -2  -6  14    0.69    0.36
  -2  -6  14    1.13    0.26
  -2  -6  14    1.30    0.33
  -2  -6  14    1.26    0.55
  -2  -6  15    3.87    0.34
  -2  -6  15    5.37    0.47
  -2  -6  15    5.48    0.55
  -2  -6  15    3.50    0.26
  -2  -6  15    4.28    0.31
  -2  -5  -9    4.83    0.30
  -2  -5  -9    4.64    0.29
  -2  -5  -8    5.06    0.32
  -2  -5  -8    5.56    0.39
  -2  -5  -8    4.72    0.33
  -2  -5  -8    5.92    0.39
  -2  -5  -7    1.73    0.24
  -2  -5  -7    1.44    0.30
  -2  -5  -7    1.30    0.27
  -2  -5  -7    1.43    0.26
  -2  -5  -6    0.58    0.22
  -2  -5  -6    0.57    0.24
  -2  -5  -6    1.04    0.30
  -2  -5  -6    0.86    0.28
  -2  -5  -6    0.24    0.23
  -2  -5  -6    0.39    0.22
  -2  -5  -6    0.57    0.19
  -2  -5  -6    1.00    0.30
  -2  -5  -5    8.35    0.54
  -2  -5  -5    7.49    0.67
  -2  -5  -5    7.20    0.46
  -2  -5  -5    7.87    0.52
  -2  -5  -5    7.40    0.53
  -2  -5  -5    7.74    0.68
  -2  -5  -5    7.36    0.50
  -2  -5  -4    0.78    0.24
  -2  -5  -4    0.51    0.19
  -2  -5  -4    0.42    0.19
  -2  -5  -4    0.61    0.29
  -2  -5  -4    0.44    0.29
  -2  -5  -4    0.50    0.24
  -2  -5  -4    0.34    0.22
  -2  -5  -4    0.42    0.19
  -2  -5  -4    0.57    0.22
  -2  -5  -4    0.52    0.28
  -2  -5  -3   24.28    1.25
  -2  -5  -3   22.24    0.92
  -2  -5  -3   23.49    1.17
  -2  -5  -3   23.38    0.96
  -2  -5  -3   22.99    0.95
  -2  -5  -3   23.61    0.93
  -2  -5  -3   24.57    1.00
  -2  -5  -3   22.95    0.99
  -2  -5  -3   22.74    0.95
  -2  -5  -3   23.67    1.17
  -2  -5  -2   25.61    1.26
  -2  -5  -2   23.43    0.94
  -2  -5  -2   25.65    1.15
  -2  -5  -2   24.34    0.99
  -2  -5  -2   24.36    0.95
  -2  -5  -2   25.64    1.00
  -2  -5  -2   24.80    1.13
  -2  -5  -1  312.89    9.02
  -2  -5  -1  323.01    9.06
  -2  -5  -1  315.30    9.02
  -2  -5  -1  322.94    9.25
  -2  -5   0   26.58    1.21
  -2  -5   0   25.26    1.02
  -2  -5   0   27.20    1.13
  -2  -5   0   25.70    1.02
  -2  -5   1   39.28    1.58
  -2  -5   1   39.41    1.34
  -2  -5   1   38.07    1.41
  -2  -5   1   43.50    1.55
  -2  -5   1   40.38    1.35
  -2  -5   2   68.82    2.22
  -2  -5   2   73.26    2.48
  -2  -5   2   77.10    2.45
  -2  -5   3  728.50   19.31
  -2  -5   3  674.53   19.16
  -2  -5   3  739.21   19.49
  -2  -5   4    4.28    0.43
  -2  -5   4    3.85    0.30
  -2  -5   4    3.25    0.41
  -2  -5   5 1769.93   49.21
  -2  -5   5 1816.70   48.92
  -2  -5   5 1840.82   49.27
  -2  -5   6   76.74    2.62
  -2  -5   6   78.59    2.69
  -2  -5   7   38.16    1.56
  -2  -5   7   38.96    1.59
  -2  -5   8    1.07    0.22
  -2  -5   8    1.82    0.27
  -2  -5   8    1.04    0.27
  -2  -5   8    1.09    0.21
  -2  -5   8    1.00    0.30
  -2  -5   8    0.86    0.20
  -2  -5   9   10.92    0.60
  -2  -5   9   11.90    0.62
  -2  -5   9   11.64    0.77
  -2  -5   9   10.68    0.60
  -2  -5   9   10.70    0.65
  -2  -5   9   12.01    0.78
  -2  -5  10   14.16    0.78
  -2  -5  10   13.67    0.87
  -2  -5  10   12.93    0.69
  -2  -5  10   12.47    0.71
  -2  -5  10   12.51    0.81
  -2  -5  10   13.11    0.85
  -2  -5  10   11.39    0.64
  -2  -5  10   12.01    0.66
  -2  -5  11   46.37    1.75
  -2  -5  11   44.88    1.86
  -2  -5  11   44.79    1.65
  -2  -5  12    0.58    0.30
  -2  -5  12    0.58    0.24
  -2  -5  12    1.04    0.57
  -2  -5  12    0.35    0.35
  -2  -5  13   18.84    0.89
  -2  -5  13   15.71    1.14
  -2  -5  13   21.08    0.92
  -2  -5  13   17.86    0.81
  -2  -5  13   17.33    0.96
  -2  -5  13   15.10    1.28
  -2  -5  14    0.80    0.63
  -2  -5  14    1.51    0.29
  -2  -5  14    1.45    0.64
  -2  -5  14    0.95    0.45
  -2  -5  14    1.35    0.24
  -2  -5  15    6.38    0.57
  -2  -5  15    5.15    0.34
  -2  -4 -10    5.76    0.30
  -2  -4  -9    9.12    0.49
  -2  -4  -8    2.27    0.32
  -2  -4  -8    2.27    0.27
  -2  -4  -8    2.41    0.32
  -2  -4  -7    2.44    0.34
  -2  -4  -7    2.11    0.39
  -2  -4  -7    2.48    0.33
  -2  -4  -7    2.34    0.33
  -2  -4  -7    2.58    0.32
  -2  -4  -7    2.82    0.30
  -2  -4  -7    2.35    0.40
  -2  -4  -6   22.51    0.98
  -2  -4  -6   21.62    0.96
  -2  -4  -6   21.67    1.21
  -2  -4  -6   22.26    0.95
  -2  -4  -6   21.32    0.93
  -2  -4  -6   21.44    0.96
  -2  -4  -6   19.92    0.91
  -2  -4  -6   21.18    1.20
  -2  -4  -5   18.44    1.09
  -2  -4  -5   16.31    1.01
  -2  -4  -5   18.42    0.81
  -2  -4  -5   17.43    0.81
  -2  -4  -5   17.94    0.83
  -2  -4  -5   17.29    0.82
  -2  -4  -5   17.47    0.84
  -2  -4  -5   16.30    0.75
  -2  -4  -5   16.42    0.78
  -2  -4  -5   18.10    1.05
  -2  -4  -5   15.49    0.79
  -2  -4  -4   72.60    2.61
  -2  -4  -4   66.58    2.19
  -2  -4  -4   64.77    2.16
  -2  -4  -4   67.66    2.19
  -2  -4  -4   73.08    2.51
  -2  -4  -4   65.74    2.21
  -2  -4  -4   68.39    2.17
  -2  -4  -4   71.20    2.50
  -2  -4  -3  189.20    5.38
  -2  -4  -3  171.61    5.06
  -2  -4  -3  182.38    5.36
  -2  -4  -3  195.20    5.55
  -2  -4  -3  172.87    5.10
  -2  -4  -3  169.52    5.06
  -2  -4  -2    8.75    0.66
  -2  -4  -2   10.19    0.61
  -2  -4  -2    8.38    0.55
  -2  -4  -2    9.19    0.58
  -2  -4  -1  200.37    5.81
  -2  -4  -1  189.07    5.60
  -2  -4  -1  201.73    5.67
  -2  -4  -1  188.84    5.59
  -2  -4   0  337.00    9.46
  -2  -4   0  326.16    9.52
  -2  -4   0  340.92    9.46
  -2  -4   0  358.75    9.61
  -2  -4   0  349.27    9.70
  -2  -4   1  361.36   10.32
  -2  -4   1  389.72   10.47
  -2  -4   1  369.79   10.25
  -2  -4   1  371.94   10.25
  -2  -4   1  387.09   10.53
  -2  -4   2  369.81    9.66
  -2  -4   2  329.54    9.40
  -2  -4   3    2.94    0.33
  -2  -4   3    2.99    0.19
  -2  -4   3    3.39    0.26
  -2  -4   3    2.83    0.33
  -2  -4   4 2655.40   72.15
  -2  -4   4 2673.50   71.93
  -2  -4   4 2674.91   72.18
  -2  -4   5  191.28    5.66
  -2  -4   5  196.82    5.71
  -2  -4   5  194.89    5.40
  -2  -4   6  168.25    4.93
  -2  -4   6  162.71    4.96
  -2  -4   7  154.98    4.82
  -2  -4   7  164.37    4.82
  -2  -4   8   20.26    0.97
  -2  -4   8   18.99    0.96
  -2  -4   9    0.20    0.20
  -2  -4   9    0.11    0.18
  -2  -4   9    0.17    0.19
  -2  -4   9    0.40    0.22
  -2  -4   9    0.56    0.19
  -2  -4   9    0.24    0.17
  -2  -4   9    0.20    0.15
  -2  -4  10  413.87   11.09
  -2  -4  10  411.89   11.23
  -2  -4  10  389.65   10.97
  -2  -4  11   46.53    1.90
  -2  -4  11   48.37    1.79
  -2  -4  11   47.02    1.70
  -2  -4  11   49.53    2.16
  -2  -4  12   76.47    3.28
  -2  -4  12   93.07    2.97
  -2  -4  12   89.75    2.87
  -2  -4  12   86.27    3.58
  -2  -4  12  102.60    3.02
  -2  -4  12  100.67    3.11
  -2  -4  12   90.94    3.36
  -2  -4  12   80.89    3.04
  -2  -4  13    0.04    0.79
  -2  -4  13    0.47    0.50
  -2  -4  13    0.50    0.27
  -2  -4  13    0.50    0.23
  -2  -4  13    0.60    0.34
  -2  -4  13    0.29    0.67
  -2  -4  13    0.56    0.30
  -2  -4  14    0.35    0.59
  -2  -4  14    0.14    0.31
  -2  -4  14    0.11    0.21
  -2  -4  14    0.35    0.26
  -2  -4  14    0.58    0.62
  -2  -4  14    0.07    0.42
  -2  -4  15    1.41    0.19
  -2  -4  15    1.17    0.22
  -2  -3 -11    0.22    0.10
  -2  -3 -10    4.57    0.33
  -2  -3 -10    4.76    0.34
  -2  -3  -9    3.64    0.28
  -2  -3  -9    3.93    0.37
  -2  -3  -9    3.78    0.31
  -2  -3  -9    4.25    0.38
  -2  -3  -8    8.87    0.49
  -2  -3  -8   10.49    0.60
  -2  -3  -8    9.55    0.56
  -2  -3  -8    9.89    0.59
  -2  -3  -7   90.72    2.76
  -2  -3  -7   85.34    2.67
  -2  -3  -7   83.60    2.62
[truncated: 808,061 more chars]
